# Supplementary material for: Gut microbiome alterations among Ghanaian children with asymptomatic malaria infections
Source: PLoS One. 2026 Apr 24;21(4):e0348120. doi: 10.1371/journal.pone.0348120 (PMC13108879; doi:10.1371/journal.pone.0348120)
Supplement: S1 Table — (XLSX) [file pone.0348120.s001.xlsx]

## Sheet: S1 Table
Phylum-level relative abundance and statistical comparison (Pf only)
Phylum	Healthy Control	Pf-only infection	p_value
Firmicutes	51.296	33.455	0.398
Bacteroidota	36.646	58.169	0.23
Proteobacteria	3.065	4.228	0.914
Actinobacteriota	0.519	0.579	0.88
Cyanobacteria	0.256	0.377	0.328
Spirochaetota	0.074	0.075	1
Verrucomicrobiota	0.067	0.049	0.286
Desulfobacterota	0.047	0.05	0.88
Campylobacterota	0.009	0.18	0.336
Euryarchaeota	0.005	0.008	0.096
Elusimicrobiota	0.004	0	0.203
Fusobacteriota	0	0.066	0.011
