# Supplementary material for: Gut microbiome alterations among Ghanaian children with asymptomatic malaria infections
Source: PLoS One. 2026 Apr 24;21(4):e0348120. doi: 10.1371/journal.pone.0348120 (PMC13108879; doi:10.1371/journal.pone.0348120)
Supplement: S2 Table — (XLSX) [file pone.0348120.s002.xlsx]

## Sheet: p-only_genus_stats
Genus-level relative abundance and statistical comparison (Pf only)
Genus	Healthy Control	Pf-only infection	p_value
Prevotella_9	29.276	45.685	0.423
Faecalibacterium	8.28	5.985	0.589
Unassigned	4.026	7.11	0.398
Blautia	2.493	1.836	0.286
Agathobacter	1.853	2.624	0.813
Alloprevotella	1.777	4.994	0.036
Ruminococcus	1.564	1.933	0.813
Subdoligranulum	1.172	0.889	0.983
Prevotella	1.104	3.198	0.079
Clostridium sensu stricto 1	1.102	0.581	0.248
Roseburia	0.768	0.76	0.374
[Ruminococcus] torques group	0.727	1.196	0.106
UCG-005	0.701	1.352	0.813
Dorea	0.679	0.43	0.35
Bacteroides	0.64	0.572	0.949
Coprococcus	0.623	0.91	0.398
Romboutsia	0.599	0.265	0.036
UCG-002	0.597	0.407	0.983
Phascolarctobacterium	0.496	0.403	0.589
Lachnospiraceae NK4A136 group	0.468	0.575	0.423
[Eubacterium] eligens group	0.462	0.342	1
Holdemanella	0.401	0.279	0.983
Streptococcus	0.375	1.235	0.181
Escherichia-Shigella	0.371	0.348	0.682
Christensenellaceae R-7 group	0.336	0.161	0.589
Lachnospiraceae ND3007 group	0.326	0.846	0.021
Erysipelotrichaceae UCG-003	0.282	0.155	0.589
Fusicatenibacter	0.282	0.233	0.949
Sutterella	0.274	0.558	0.088
[Eubacterium] hallii group	0.272	0.213	0.35
Butyricicoccus	0.225	0.151	0.35
Catenibacterium	0.222	0.206	0.949
Lachnoclostridium	0.205	0.121	0.181
Succinivibrio	0.183	0.29	0.503
[Eubacterium] ruminantium group	0.158	0.166	0.423
Turicibacter	0.156	0.096	0.23
Bifidobacterium	0.146	0.112	0.682
Parabacteroides	0.139	0.112	0.914
[Ruminococcus] gauvreauii group	0.138	0.337	0.213
Lachnospira	0.131	0.223	0.296
Collinsella	0.129	0.172	0.88
Intestinibacter	0.118	0.079	0.651
Klebsiella	0.116	0.168	0.531
Marvinbryantia	0.113	0.093	0.386
Anaerostipes	0.111	0.054	0.106
Lachnospiraceae UCG-004	0.109	0.094	0.579
Rikenellaceae RC9 gut group	0.09	0.158	0.307
Terrisporobacter	0.087	0.036	0.477
CAG-56	0.08	0.031	0.276
NK4A214 group	0.075	0.079	0.876
Treponema	0.074	0.075	1
UCG-003	0.073	0.085	0.876
Haemophilus	0.065	0.099	0.449
Lachnospiraceae FCS020 group	0.062	0.05	0.947
Ruminobacter	0.061	0.058	0.449
Dialister	0.057	0.095	0.983
CAG-352	0.054	0.091	0.982
Senegalimassilia	0.052	0.07	0.437
Prevotellaceae NK3B31 group	0.047	0.05	0.747
Akkermansia	0.044	0.033	0.328
[Eubacterium] ventriosum group	0.044	0.193	0.266
Solobacterium	0.04	0.013	0.722
Lachnospiraceae AC2044 group	0.039	0.02	0.229
Intestinimonas	0.035	0.029	1
Incertae Sedis	0.03	0.021	0.491
Colidextribacter	0.029	0.034	0.548
Veillonella	0.029	0.076	0.19
Prevotellaceae UCG-003	0.027	0.019	0.739
Erysipelatoclostridium	0.027	0.062	0.175
Prevotella_7	0.027	0.151	0.115
[Eubacterium] siraeum group	0.024	0.01	0.228
Alistipes	0.024	0.015	0.257
Monoglobus	0.024	0.069	0.532
Lachnospiraceae UCG-003	0.024	0.032	0.619
GCA-900066575	0.023	0.038	0.123
Lachnospiraceae UCG-010	0.023	0.018	0.842
Anaerovibrio	0.023	0.016	0.115
Enterorhabdus	0.022	0.038	0.436
Desulfovibrio	0.021	0.032	0.64
[Ruminococcus] gnavus group	0.021	0.018	0.204
Fournierella	0.02	0.038	0.237
Family XIII UCG-001	0.019	0.023	0.578
Ligilactobacillus	0.015	0.026	0.147
Lachnospiraceae UCG-001	0.014	0.038	0.629
Actinomyces	0.014	0.014	0.532
Bilophila	0.014	0.015	1
Enterococcus	0.014	0.026	0.624
Family XIII AD3011 group	0.013	0.016	0.91
Peptococcus	0.01	0.008	0.53
possible genus Sk018	0.01	0	0.637
Campylobacter	0.009	0.008	0.84
Weissella	0.008	0.015	0.204
Oscillibacter	0.008	0.005	0.872
Oribacterium	0.007	0.059	0.537
Methanobrevibacter	0.005	0.008	0.059
Slackia	0.004	0.006	0.448
Mogibacterium	0.004	0	0.65
Elusimicrobium	0.004	0	0.203
Odoribacter	0.004	0.008	0.836
Anaeroplasma	0.003	0	0.671
UCG-009	0.002	0.004	0.981
UCG-004	0.002	0.009	0.199
Eisenbergiella	0	0	0.61
Chishuiella	0	0	0.126
Caproiciproducens	0	0	0.157
Cellulosilyticum	0	0	0.61
Cetobacterium	0	0	0.217
Coriobacteriaceae UCG-003	0	0	0.511
Eggerthella	0	0	0.434
Defluviitaleaceae UCG-011	0	0	1
DTU089	0	0	0.61
Angelakisella	0	0	0.269
Anaerotruncus	0	0	0.511
Allisonella	0	0	0.376
Anaerococcus	0	0	0.324
Adlercreutzia	0	0	0.434
Acinetobacter	0	0	0.575
Aeromonas	0	0	0.157
Aggregatibacter	0	0	0.511
Butyricimonas	0	0	0.941
Arcanobacterium	0	0	0.281
Arcobacter	0	0	0
Atopobium	0	0	0.324
Burkholderia-Caballeronia-Paraburkholderia	0	0	0.434
Coprobacillus	0	0	0.511
Candidatus Lumbricincola	0	0	0.476
Candidatus Soleaferrea	0	0	0.269
Finegoldia	0	0	0.281
Fenollaria	0	0	0.007
Erysipelotrichaceae UCG-006	0	0.024	0.08
Ezakiella	0	0	0.005
Parasutterella	0	0	0.979
Paraprevotella	0	0	0.929
Paludicola	0	0.016	0.355
Olsenella	0	0	0.728
Murdochiella	0	0	0.157
Negativibacillus	0	0	0.941
Leuconostoc	0	0.01	0.282
Mannheimia	0	0	0.61
Megasphaera	0	0	0.769
Megamonas	0	0	0.28
Methanosphaera	0	0	0.922
Mitsuokella	0	0	0.37
Lactobacillus	0	0	0.67
Lactococcus	0	0	0.863
Lactiplantibacillus	0	0	0.537
Leptotrichia	0	0	0.157
Libanicoccus	0	0	0.755
Limosilactobacillus	0	0.006	0.237
Gordonibacter	0	0	0.434
Granulicatella	0	0.016	0.216
Flavonifractor	0	0	0.829
Howardella	0	0.011	0.453
HT002	0	0	0.61
Helicobacter	0	0	0.61
Lachnospiraceae NK3A20 group	0	0	1
Lachnospiraceae NK4B4 group	0	0	0.769
Lachnospiraceae UCG-007	0	0	0.511
Lachnospiraceae UCG-009	0	0.015	0.191
Holdemania	0	0	0.511
Fusobacterium	0	0.04	0.004
Gemella	0	0	0.98
Paeniclostridium	0	0	0.61
Oxalobacter	0	0	0.194
Neisseria	0	0	0.511
Oceanivirga	0	0	0.126
Pseudolabrys	0	0	0.61
Porphyromonas	0	0	0.703
Peptostreptococcus	0	0	0.373
Prevotellaceae UCG-001	0	0	0.434
Prevotellaceae UCG-004	0	0	0.324
Pseudobutyrivibrio	0	0	0.922
Pseudocitrobacter	0	0	0.974
Pygmaiobacter	0	0	0.627
Peptoniphilus	0	0	0.703
Solibacillus	0	0	1
Shuttleworthia	0	0	0.157
Sellimonas	0	0	0.434
Sarcina	0	0	0.61
S5-A14a	0	0	0.126
Rothia	0	0	0.628
Tyzzerella	0	0	0.511
UBA1819	0	0	0.229
UCG-008	0	0	0.972
Tuzzerella	0	0	0.61
[Eubacterium] fissicatena group	0	0	0.922
[Clostridium] innocuum group	0	0	0.269
Victivallis	0	0	0.564
[Eubacterium] brachy group	0	0	0.61
[Bacteroides] pectinophilus group	0	0	0.37
[Eubacterium] xylanophilum group	0	0	0.164
