# Supplementary material for: Gut microbiome alterations among Ghanaian children with asymptomatic malaria infections
Source: PLoS One. 2026 Apr 24;21(4):e0348120. doi: 10.1371/journal.pone.0348120 (PMC13108879; doi:10.1371/journal.pone.0348120)
Supplement: S3 Table — (XLSX) [file pone.0348120.s003.xlsx]

## Sheet: S3 Table
Phylum-level relative abundance and statistical comparison (mixed infection)
Phylum	Healthy Control	Mixed Plasmodium infection	p_value
Firmicutes	52.482	44.002	0.211
Bacteroidota	34.656	45.632	0.143
Proteobacteria	2.994	4.823	0.174
Actinobacteriota	0.555	0.454	0.131
Cyanobacteria	0.289	0.399	0.477
Spirochaetota	0.076	0.104	0.504
Verrucomicrobiota	0.067	0.069	0.796
Desulfobacterota	0.032	0.091	0.149
Campylobacterota	0.008	0.013	0.446
Euryarchaeota	0.005	0.006	1
Elusimicrobiota	0.004	0	0.361
Fusobacteriota	0	0	0.638
