# Supplementary material for: Gut microbiome alterations among Ghanaian children with asymptomatic malaria infections
Source: PLoS One. 2026 Apr 24;21(4):e0348120. doi: 10.1371/journal.pone.0348120 (PMC13108879; doi:10.1371/journal.pone.0348120)
Supplement: S4 Table — (XLSX) [file pone.0348120.s004.xlsx]

## Sheet: S4 Table
Genus-level relative abundance and statistical comparison (mixed infection)
Genus	Healthy Control	Mixed Plasmodium infection	p_value
Prevotella_9	27.547	31.615	0.196
Faecalibacterium	8.309	5.391	0.021
Unassigned	4.488	8.599	0.003
Blautia	2.528	2.461	0.413
Agathobacter	1.913	1.212	0.174
Ruminococcus	1.711	1.17	0.272
Alloprevotella	1.198	3.813	0.024
Subdoligranulum	1.191	1.005	0.605
Prevotella	1.109	2.147	0.074
Clostridium sensu stricto 1	1.076	1.052	0.983
Roseburia	0.831	0.753	0.746
UCG-005	0.748	1.18	0.137
[Ruminococcus] torques group	0.738	0.569	0.189
Dorea	0.706	0.466	0.055
Bacteroides	0.705	0.357	0.077
UCG-002	0.686	0.899	0.354
Coprococcus	0.65	0.837	1
Romboutsia	0.598	0.148	0.007
Phascolarctobacterium	0.508	0.515	0.253
Lachnospiraceae NK4A136 group	0.462	0.498	0.746
[Eubacterium] eligens group	0.453	0.291	0.365
Holdemanella	0.395	0.502	0.389
Christensenellaceae R-7 group	0.392	0.366	0.796
Streptococcus	0.391	0.587	0.425
Escherichia-Shigella	0.379	1.751	0.009
Lachnospiraceae ND3007 group	0.365	0.343	0.813
Fusicatenibacter	0.292	0.226	0.155
Erysipelotrichaceae UCG-003	0.29	0.125	0.143
Sutterella	0.278	0.203	0.407
[Eubacterium] hallii group	0.272	0.174	0.155
Butyricicoccus	0.239	0.169	0.301
Lachnoclostridium	0.218	0.123	0.067
Catenibacterium	0.215	0.342	0.332
Parabacteroides	0.173	0.064	0.014
Succinivibrio	0.171	0.278	0.532
[Eubacterium] ruminantium group	0.159	0.176	0.532
Bifidobacterium	0.149	0.12	0.067
Turicibacter	0.146	0.052	0.02
Lachnospira	0.144	0.117	0.73
Collinsella	0.134	0.097	0.413
[Ruminococcus] gauvreauii group	0.131	0.183	0.763
Marvinbryantia	0.123	0.114	0.991
Intestinibacter	0.122	0.061	0.518
Lachnospiraceae UCG-004	0.119	0.057	0.025
Anaerostipes	0.113	0.087	0.425
Klebsiella	0.106	0.11	0.746
Terrisporobacter	0.086	0.053	0.382
CAG-56	0.082	0.041	0.08
NK4A214 group	0.079	0.141	0.511
UCG-003	0.076	0.134	0.061
Treponema	0.076	0.104	0.504
Haemophilus	0.066	0.043	0.561
Lachnospiraceae FCS020 group	0.064	0.061	0.713
Rikenellaceae RC9 gut group	0.063	0.296	0.181
Ruminobacter	0.062	0.071	0.097
CAG-352	0.057	0.168	0.325
Dialister	0.056	0.045	0.272
Senegalimassilia	0.051	0.071	0.464
[Eubacterium] ventriosum group	0.047	0.024	0.321
Akkermansia	0.045	0.041	0.451
Solobacterium	0.036	0.052	0.444
Intestinimonas	0.035	0.047	0.21
Incertae Sedis	0.031	0.015	0.109
Lachnospiraceae AC2044 group	0.029	0.092	0.033
Lachnospiraceae UCG-003	0.028	0.052	0.584
Prevotellaceae NK3B31 group	0.027	0.338	0.02
Prevotella_7	0.026	0.081	0.035
Veillonella	0.026	0.041	0.155
Alistipes	0.026	0.023	0.181
Colidextribacter	0.025	0.033	0.167
Prevotellaceae UCG-003	0.025	0.212	0.104
[Eubacterium] siraeum group	0.024	0.055	0.392
Anaerovibrio	0.024	0.086	0.863
GCA-900066575	0.024	0.035	0.369
Fournierella	0.024	0.033	0.588
Lachnospiraceae UCG-010	0.023	0.032	0.342
[Ruminococcus] gnavus group	0.022	0.02	0.753
Family XIII UCG-001	0.02	0.032	0.125
Enterorhabdus	0.02	0.041	0.188
Erysipelatoclostridium	0.019	0.024	0.437
Monoglobus	0.017	0.014	0.58
Enterococcus	0.015	0.014	0.395
Ligilactobacillus	0.015	0.018	0.474
Bilophila	0.014	0.011	0.808
Family XIII AD3011 group	0.013	0.028	0.073
Desulfovibrio	0.012	0.08	0.023
Actinomyces	0.012	0.01	0.499
Lachnospiraceae UCG-001	0.011	0.03	0.436
Peptococcus	0.011	0.01	0.745
possible genus Sk018	0.011	0.02	0.558
Campylobacter	0.008	0.013	0.446
Weissella	0.008	0.005	0.29
Oribacterium	0.007	0.035	0.492
Methanobrevibacter	0.005	0.006	0.966
Anaeroplasma	0.004	0.013	0.296
Elusimicrobium	0.004	0	0.361
Oscillibacter	0.004	0.017	0.207
UCG-009	0.004	0.02	0.137
Odoribacter	0.004	0	0.271
Slackia	0.004	0.009	0.273
Acinetobacter	0	0	0.431
Adlercreutzia	0	0	0.132
Allisonella	0	0	0.606
Defluviitaleaceae UCG-011	0	0	0.552
Coriobacteriaceae UCG-003	0	0	0.935
Coprobacillus	0	0	0.199
Cetobacterium	0	0	0.648
Candidatus Lumbricincola	0	0	0.745
Candidatus Soleaferrea	0	0	0.16
Cellulosilyticum	0	0	0.095
Butyricimonas	0	0	0.82
Arcanobacterium	0	0	0.605
Angelakisella	0	0	0.088
Anaerotruncus	0	0	0.199
Anaerococcus	0	0	0.918
Burkholderia-Caballeronia-Paraburkholderia	0	0	0.925
Atopobium	0	0	0.272
Lachnospiraceae NK4B4 group	0	0	0.295
Mannheimia	0	0	1
Lachnospiraceae NK3A20 group	0	0	0.733
Granulicatella	0	0	0.038
Fusobacterium	0	0	0.327
Gemella	0	0	0.026
Gordonibacter	0	0	0.132
Howardella	0	0.006	0.545
Eggerthella	0	0	0.132
Erysipelotrichaceae UCG-006	0	0	0.327
Flavonifractor	0	0	0.038
Kurthia	0	0	0.087
Holdemania	0	0	0.199
Lachnospiraceae UCG-007	0	0	0.719
Lactiplantibacillus	0	0	0.653
Lactobacillus	0	0	0.052
Lactococcus	0	0	0.526
Leuconostoc	0	0	0.251
Olsenella	0	0	0.875
Negativibacillus	0	0.01	0.059
Mitsuokella	0	0	0.329
Mogibacterium	0	0.019	0.105
Methanosphaera	0	0	0.75
Limosilactobacillus	0	0	0.144
Megamonas	0	0	0.844
Megasphaera	0	0	0.797
Libanicoccus	0	0	0.368
Parasutterella	0	0	0.076
Oxalobacter	0	0	0.456
Paeniclostridium	0	0	0.959
Porphyromonas	0	0	0.199
Paraprevotella	0	0	0.712
Paludicola	0	0	0.92
Prevotellaceae UCG-001	0	0	0.985
Solibacillus	0	0	1
Shuttleworthia	0	0	0.918
Sellimonas	0	0	0.132
Rothia	0	0	0.834
Pygmaiobacter	0	0	0.935
Pseudocitrobacter	0	0	0.899
Prevotellaceae UCG-004	0	0	0.605
Tyzzerella	0	0	0.903
UCG-008	0	0	0.277
UCG-004	0	0.004	0.77
UBA1819	0	0	0.025
Z20	0	0	0.281
[Bacteroides] pectinophilus group	0	0	0.947
[Clostridium] innocuum group	0	0	0.038
Victivallis	0	0	0.342
[Eubacterium] xylanophilum group	0	0.006	0.139
