# Supplementary material for: Gut microbiome alterations among Ghanaian children with asymptomatic malaria infections
Source: PLoS One. 2026 Apr 24;21(4):e0348120. doi: 10.1371/journal.pone.0348120 (PMC13108879; doi:10.1371/journal.pone.0348120)
Supplement: S5 Table — (XLSX) [file pone.0348120.s005.xlsx]

## Sheet: S5 Table
Phylum-level relative abundance and statistical comparison between Plasmodium falciparum only and Mixed infection group
Phylum	Mixed Plasmodium infection	Pf-only infection	p_value
Bacteroidota	45.6318	58.1693	0.5426
Firmicutes	44.002	33.4553	0.6486
Proteobacteria	4.8228	4.2283	0.4929
Actinobacteriota	0.4544	0.5792	0.3587
Cyanobacteria	0.399	0.3768	0.9396
Spirochaetota	0.1036	0.0751	0.8201
Desulfobacterota	0.0908	0.0501	0.5946
Verrucomicrobiota	0.0686	0.0489	0.1636
Campylobacterota	0.0129	0.1804	0.7818
Euryarchaeota	0.0055	0.008	0.3079
Elusimicrobiota	0	0	0.5072
Fusobacteriota	0	0.0661	0.0124
