# Supplementary material for: Gut microbiome alterations among Ghanaian children with asymptomatic malaria infections
Source: PLoS One. 2026 Apr 24;21(4):e0348120. doi: 10.1371/journal.pone.0348120 (PMC13108879; doi:10.1371/journal.pone.0348120)
Supplement: S6 Table — (XLSX) [file pone.0348120.s006.xlsx]

## Sheet: p_only_vs_mixed_genus
Genus-level relative abundance and statistical comparison between Plasmodium falciparum only and Mixed infection group
Genus	Mixed Plasmodium infection	Pf-only infection	p_value
Prevotella_9	31.6151	45.6848	0.7616
Unassigned	8.5994	7.1102	0.2827
Faecalibacterium	5.3907	5.9851	0.8201
Alloprevotella	3.813	4.9938	0.2488
Blautia	2.4615	1.836	0.5946
Prevotella	2.1473	3.1975	0.2177
Escherichia-Shigella	1.751	0.3475	0.0477
Agathobacter	1.2119	2.6239	0.2827
UCG-005	1.1797	1.3523	0.4929
Ruminococcus	1.1699	1.9334	0.2827
Clostridium sensu stricto 1	1.0516	0.5814	0.1893
Subdoligranulum	1.0049	0.8886	0.9396
UCG-002	0.8993	0.4065	0.6486
Coprococcus	0.8369	0.9098	0.4008
Roseburia	0.7534	0.7596	0.3587
Streptococcus	0.5871	1.235	0.7616
[Ruminococcus] torques group	0.569	1.196	0.031
Phascolarctobacterium	0.5153	0.4033	0.5946
Holdemanella	0.5016	0.2791	0.5426
Lachnospiraceae NK4A136 group	0.4975	0.5754	0.4929
Dorea	0.4657	0.4301	0.8201
Christensenellaceae R-7 group	0.366	0.1605	0.4008
Bacteroides	0.3573	0.5718	0.1012
Lachnospiraceae ND3007 group	0.3433	0.8463	0.015
Catenibacterium	0.3419	0.2056	0.7616
Prevotellaceae NK3B31 group	0.3383	0.0501	0.0706
Rikenellaceae RC9 gut group	0.2962	0.1584	0.7043
[Eubacterium] eligens group	0.2911	0.3418	0.4456
Succinivibrio	0.278	0.2901	0.5946
Fusicatenibacter	0.2265	0.2329	0.2827
Prevotellaceae UCG-003	0.2117	0.0193	0.5946
Sutterella	0.203	0.558	0.0387
[Ruminococcus] gauvreauii group	0.1826	0.3372	0.2177
[Eubacterium] ruminantium group	0.176	0.1663	0.7616
[Eubacterium] hallii group	0.1744	0.213	1
Butyricicoccus	0.1689	0.1515	0.3193
CAG-352	0.1679	0.0911	0.6936
Romboutsia	0.1477	0.2649	0.4929
NK4A214 group	0.1412	0.0787	0.5946
UCG-003	0.1337	0.085	0.1636
Erysipelotrichaceae UCG-003	0.1246	0.1549	0.4456
Lachnoclostridium	0.1228	0.1211	0.9396
Bifidobacterium	0.1199	0.1116	0.7043
Lachnospira	0.1166	0.2235	0.1404
Marvinbryantia	0.1135	0.0934	0.3466
Klebsiella	0.1105	0.168	0.4008
Treponema	0.1036	0.0751	0.8201
Collinsella	0.0972	0.1721	0.7043
Lachnospiraceae AC2044 group	0.0921	0.0204	0.0457
Anaerostipes	0.0872	0.0535	0.2177
Anaerovibrio	0.0856	0.0163	0.2245
Prevotella_7	0.0807	0.1515	0.5946
Desulfovibrio	0.0798	0.0319	0.5053
Ruminobacter	0.0715	0.0579	0.0477
Senegalimassilia	0.0709	0.0697	0.8201
Parabacteroides	0.0641	0.1123	0.0715
Lachnospiraceae FCS020 group	0.061	0.0504	0.8141
Intestinibacter	0.0605	0.0787	0.8795
Lachnospiraceae UCG-004	0.0569	0.0944	0.2398
[Eubacterium] siraeum group	0.055	0.0097	0.0771
Terrisporobacter	0.0528	0.0359	0.7833
Lachnospiraceae UCG-003	0.0519	0.0319	1
Solobacterium	0.0518	0.0125	0.6105
Turicibacter	0.0518	0.0957	0.8201
Intestinimonas	0.047	0.0294	0.4456
Dialister	0.0454	0.0952	0.4456
Haemophilus	0.0429	0.099	0.2827
Akkermansia	0.0412	0.033	0.4008
Veillonella	0.0409	0.0755	0.7043
CAG-56	0.0409	0.0315	1
Enterorhabdus	0.0407	0.0376	0.8753
Oribacterium	0.0348	0.0592	0.6882
GCA-900066575	0.0345	0.0376	0.3587
Fournierella	0.0332	0.0376	0.3883
Colidextribacter	0.0329	0.0343	0.9396
Family XIII UCG-001	0.0321	0.0228	0.4929
Lachnospiraceae UCG-010	0.0318	0.0182	0.4806
Lachnospiraceae UCG-001	0.03	0.0384	0.6301
Family XIII AD3011 group	0.028	0.0163	0.3861
[Eubacterium] ventriosum group	0.0243	0.1934	0.2394
Erysipelatoclostridium	0.0236	0.0619	0.2726
Alistipes	0.0226	0.0148	0.5307
UCG-009	0.02	0.0042	0.3394
[Ruminococcus] gnavus group	0.0199	0.0182	0.5012
possible genus Sk018	0.0197	0	0.3877
Mogibacterium	0.0185	0	0.2134
Ligilactobacillus	0.0181	0.0262	0.583
Oscillibacter	0.0171	0.0052	0.6906
Incertae Sedis	0.0155	0.021	0.6349
Enterococcus	0.0144	0.0262	1
Monoglobus	0.0144	0.0687	0.2854
Anaeroplasma	0.0132	0	0.3559
Campylobacter	0.0129	0.0078	0.8432
Bilophila	0.011	0.0147	0.6329
Negativibacillus	0.0102	0	0.3226
Peptococcus	0.01	0.0084	0.6936
Actinomyces	0.0099	0.0139	0.3394
Slackia	0.0093	0.0063	0.9684
[Eubacterium] xylanophilum group	0.0064	0	0.0361
Howardella	0.0056	0.0107	0.7421
Methanobrevibacter	0.0055	0.008	0.3458
Weissella	0.0055	0.0147	0.1113
UCG-004	0.0041	0.0087	0.1661
Lactobacillus	0	0	0.3462
UBA1819	0	0	1
Defluviitaleaceae UCG-011	0	0	0.7646
Burkholderia-Caballeronia-Paraburkholderia	0	0	0.4799
Megasphaera	0	0	0.8418
Elusimicrobium	0	0	0.5072
Candidatus Lumbricincola	0	0	0.3336
Acinetobacter	0	0	0.8159
Solibacillus	0	0	1
Anaerococcus	0	0	0.3462
Olsenella	0	0	0.7047
Granulicatella	0	0.0157	0.001
Coprobacillus	0	0	1
Megamonas	0	0	0.3962
Cellulosilyticum	0	0	0.2687
Tyzzerella	0	0	0.4799
[Clostridium] innocuum group	0	0	1
Holdemania	0	0	1
Pseudocitrobacter	0	0	1
Flavonifractor	0	0	0.0827
Erysipelotrichaceae UCG-006	0	0.0236	0.6509
Atopobium	0	0	0.8159
Mitsuokella	0	0	0.6644
Lactococcus	0	0	0.8203
Victivallis	0	0	0.3174
Cetobacterium	0	0	0.3369
Mannheimia	0	0	0.6644
Candidatus Soleaferrea	0	0	0.1478
Angelakisella	0	0	1
Leuconostoc	0	0.0103	0.0186
Adlercreutzia	0	0	1
Prevotellaceae UCG-001	0	0	0.4799
[Bacteroides] pectinophilus group	0	0	0.3582
Lachnospiraceae NK3A20 group	0	0	0.792
Limosilactobacillus	0	0.0058	0.0104
Rothia	0	0	0.5072
Lactiplantibacillus	0	0	0.3462
Sellimonas	0	0	1
Porphyromonas	0	0	0.0827
Shuttleworthia	0	0	0.4324
Lachnospiraceae UCG-007	0	0	0.6644
Paludicola	0	0.0159	0.3794
Fusobacterium	0	0.0399	0.0205
Arcanobacterium	0	0	0.5996
Butyricimonas	0	0	0.9638
UCG-008	0	0	0.4324
Parasutterella	0	0	0.1456
Pygmaiobacter	0	0	0.5996
Coriobacteriaceae UCG-003	0	0	0.4799
Odoribacter	0	0.0078	0.3571
Paraprevotella	0	0	0.9205
Oxalobacter	0	0	0.1073
Prevotellaceae UCG-004	0	0	0.5996
Gemella	0	0	0.088
Allisonella	0	0	0.2004
Eggerthella	0	0	1
Methanosphaera	0	0	0.915
Paeniclostridium	0	0	0.6644
Gordonibacter	0	0	1
Anaerotruncus	0	0	1
Libanicoccus	0	0	1
Lachnospiraceae NK4B4 group	0	0	0.3934
