# Supplementary material for: Gut microbiome alterations among Ghanaian children with asymptomatic malaria infections
Source: PLoS One. 2026 Apr 24;21(4):e0348120. doi: 10.1371/journal.pone.0348120 (PMC13108879; doi:10.1371/journal.pone.0348120)
Supplement: S1 Appendix — (ZIP) [file pone.0348120.s007.zip]

Archive with 4 entries (4 files):
- S1_appendix.rds
- S1_metadata.xlsx
- S1_otu_table.xlsx
- S1_taxonomy.xlsx
