# Supplementary material for: Gut microbiome alterations among Ghanaian children with asymptomatic malaria infections
Source: PLoS One. 2026 Apr 24;21(4):e0348120. doi: 10.1371/journal.pone.0348120 (PMC13108879; doi:10.1371/journal.pone.0348120)
Supplement: S1 Appendix — (ZIP) [file pone.0348120.s007.zip › S1_metadata.xlsx]

## Sheet: S1_metadata
sampleid	condition
FilMalAKA001	Healthy
FilMalAKA002	Healthy
FilMalAKA004	Healthy
FilMalAKA010	Healthy
FilMalAKA011	Healthy
FilMalAKA013	Malaria
FilMalAKA018	Healthy
FilMalAKA021	Healthy
FilMalAKA026	Malaria
FilMalAKA028	Healthy
FilMalAKA029	Healthy
FilMalAKA032	Malaria
FilMalAKA033	Healthy
FilMalAKA034	Healthy
FilMalAKA036	Healthy
FilMalAKA038	Healthy
FilMalAKA041	Healthy
FilMalAKA050	Healthy
FilMalAKA058	Healthy
FilMalAKA078	Healthy
FilMalAKA080	Healthy
FilMalAKA085	Healthy
FilMalAKA088	Healthy
FilMalAKA089	Healthy
FilMalAKA093	Healthy
FilMalAKA094	Malaria
FilMalAKA099	Healthy
FilMalAKA103	Healthy
FilMalAKA110	Malaria
FilMalAKA113	Healthy
FilMalAKA116	Healthy
FilMalKUM001	Healthy
FilMalKUM002	Healthy
FilMalKUM003	Healthy
FilMalKUM004	Healthy
FilMalKUM005	Healthy
FilMalKUM006	Healthy
