# Supplementary material for: Gut microbiome alterations among Ghanaian children with asymptomatic malaria infections
Source: PLoS One. 2026 Apr 24;21(4):e0348120. doi: 10.1371/journal.pone.0348120 (PMC13108879; doi:10.1371/journal.pone.0348120)
Supplement: S1 Appendix — (ZIP) [file pone.0348120.s007.zip › S1_otu_table.xlsx]

## Sheet: S1_otu_table
	ASV1	ASV2	ASV3	ASV4	ASV5	ASV6	ASV7	ASV8	ASV9	ASV10	ASV11	ASV12	ASV13	ASV14	ASV15	ASV16	ASV17	ASV18	ASV19	ASV20	ASV21	ASV22	ASV23	ASV24	ASV25	ASV26	ASV27	ASV28	ASV29	ASV30	ASV31	ASV32	ASV33	ASV34	ASV35	ASV36	ASV37	ASV38	ASV39	ASV40	ASV41	ASV42	ASV43	ASV44	ASV45	ASV46	ASV47	ASV48	ASV49
FilMalAKA001	37539	15466	3072	1376	430	4542	1863	435	1248	68	47	460	230	634	132	71	496	815	236	46	9113	120	66	356	65	614	0	409	93	781	459	101	561	90	840	261	1609	464	41	0	271	0	193	56	521	48	20	506	670
FilMalAKA002	27192	1198	1358	270	223	280	0	60	342	64	0	77	5163	30	0	44	31	0	585	17	595	587	28	84	33	1000	0	2656	3613	30	34	0	88	112	210	84	26	24	16	40	65	0	30	1429	32	29	11	17	43
FilMalAKA004	20014	7353	2764	1491	199	4911	89	88	609	97	43	109	64	366	50	85	198	1102	284	36	282	592	43	334	48	679	900	400	72	704	734	37	411	1993	552	203	151	388	22	2693	299	0	148	2600	255	432	18	226	42
FilMalAKA010	620	1489	1689	1516	968	556	84	96	502	0	45	24	56	238	37	53	246	543	517	4135	0	84	0	207	48	1758	212	636	39	182	198	57	286	535	1558	347	110	550	1404	1731	134	0	56	138	1394	21	28	78	0
FilMalAKA011	3846	1934	9183	2593	298	1285	198	2737	1543	112	34	116	126	263	0	48	1849	276	2133	34	142	1056	0	282	821	971	1375	619	82	1424	616	28	479	660	723	185	194	216	94	36	727	0	1639	0	1614	293	20	627	22
FilMalAKA013	20646	14372	811	656	324	542	1594	528	489	14570	47	439	1625	425	64	50	55	77	561	30	6086	66	196	1011	54	475	83	182	443	1815	310	70	125	2905	34	264	0	789	255	76	227	0	107	0	58	132	18	217	80
FilMalAKA018	15089	37128	7163	2006	1882	315	150	1844	2853	124	63	451	381	881	51	77	2216	109	868	46	1149	301	96	241	84	1456	240	1719	61	248	186	64	278	95	2253	0	47	122	2701	216	395	0	2644	2108	341	189	29	569	138
FilMalAKA021	13436	11611	10309	2037	216	1690	104	91	1406	106	54	6262	61	125	35	88	507	163	476	36	0	81	0	568	46	179	132	212	98	364	1065	38	651	275	191	170	3296	996	26	60	1145	0	701	48	1098	403	21	320	865
FilMalAKA026	17166	12580	2866	1014	2501	1504	1556	249	479	106	30	4005	2899	542	118	45	61	1068	218	28	501	65	5024	187	51	143	95	206	145	564	207	49	201	1178	1153	166	482	313	72	4109	134	0	65	258	507	84	14	169	161
FilMalAKA028	24165	9180	3288	642	417	1249	59	4581	449	75	0	1908	31	537	0	46	65	177	131	21	209	81	675	57	44	513	941	1469	64	575	253	47	182	504	430	106	52	198	108	0	114	0	41	0	194	25	62	41	82
FilMalAKA029	9114	7230	355	135	10884	810	41494	205	409	130	0	681	3622	29	212	0	47	187	133	35	117	62	585	66	57	121	68	44	25	480	206	42	169	347	74	107	119	123	174	669	129	0	32	48	199	43	15	49	47
FilMalAKA032	11492	16435	881	938	231	199	847	73	1255	2516	38	4688	61	128	0	60	66	78	702	6978	113	355	4293	132	503	330	282	229	40	524	211	46	196	304	232	256	101	397	97	0	518	0	212	80	93	136	17	193	229
FilMalAKA033	34450	17967	3989	1677	409	198	140	9304	1109	7742	41	2011	283	142	0	82	90	111	264	27	2812	57	624	292	52	806	165	879	72	151	234	61	130	123	1373	86	45	140	64	96	689	0	132	0	222	169	22	186	1917
FilMalAKA034	5498	6025	16457	4733	2020	1031	141	3167	1905	123	67	1022	71	1745	819	72	940	1882	484	53	2492	577	1275	709	76	312	329	389	631	1007	586	7697	1022	850	97	606	122	154	357	0	443	98	638	1443	292	561	26	601	74
FilMalAKA036	2211	5300	248	151	36908	153	2730	115	395	47	33	341	1894	56	147	39	79	168	70	24	0	67	596	66	92	445	0	379	46	176	111	19	109	59	65	71	37	24	25	1061	88	0	42	0	113	20	19	22	213
FilMalAKA038	658	547	1059	1290	1050	198	232	1078	594	52	0	58	1518	72	0	0	188	448	537	29	0	111	27	678	2868	413	1493	342	24	216	406	3201	762	1100	374	161	163	953	247	166	1096	101	1238	113	1143	34	123	1584	15
FilMalAKA041	8871	38800	2471	904	241	1304	92	82	748	3688	0	119	52	1151	0	71	83	173	194	33	0	380	65	159	49	1325	152	315	70	317	399	56	262	399	295	196	696	453	316	46	127	0	281	0	65	258	15	386	55
FilMalAKA050	5714	3159	3026	1112	2240	444	69	7569	498	664	35	553	55	885	58	45	59	256	114	20	186	328	459	181	53	64	347	36	1024	524	616	25	959	269	61	219	145	278	681	38	524	0	558	509	270	250	21	471	22
FilMalAKA058	317	409	9683	1858	210	9764	66	80	1847	47	601	74	63	2023	0	429	153	442	107	24	0	93	0	203	41	2222	5515	1378	3494	363	270	40	134	110	3627	658	278	785	20	37	176	0	34	69	51	666	26	38	0
FilMalAKA078	29221	3699	1666	606	315	159	111	8081	983	56	0	199	146	911	47	41	52	629	828	23	0	69	129	101	17414	179	935	75	151	254	84	35	95	61	77	74	0	146	26	259	337	0	117	0	118	126	11	215	21
FilMalAKA080	15702	21948	7079	2344	225	499	4248	2306	554	114	281	3961	75	727	0	66	91	3025	894	29	0	342	2639	170	55	567	153	432	135	488	392	54	100	61	121	307	69	519	4871	54	269	0	52	0	299	274	20	72	1616
FilMalAKA085	22992	16933	3799	2138	440	450	6976	69	697	97	0	124	117	685	0	64	204	244	970	37	114	301	50	114	53	322	95	292	56	540	182	109	273	226	117	127	0	489	256	2269	365	0	26	3595	813	16	16	61	56
FilMalAKA088	3769	10694	2908	577	3204	708	6331	706	500	696	48	185	17996	344	0	67	185	2390	220	38	200	65	365	138	260	1018	142	850	58	508	521	45	135	1919	666	158	0	145	1671	40	220	55	26	49	183	275	17	47	133
FilMalAKA089	14081	7585	651	498	531	2229	0	6245	461	92	0	1624	49	66	35076	67	96	843	372	35	92	99	325	136	53	140	336	116	36	71	137	36	102	69	45	99	753	316	103	149	153	0	40	0	65	61	20	44	69
FilMalAKA093	6730	13954	1628	1089	255	112	93	148	1096	73	47	92	32	186	0	62	113	139	36	14531	1314	122	62	211	39	1986	2997	298	35	310	352	48	302	527	1198	248	41	105	385	1009	74	0	109	247	114	590	23	76	32
FilMalAKA094	3055	2308	8981	2040	439	2158	66	37	409	0	99	216	173	1304	0	0	158	479	4032	0	0	36	142	1100	17	219	476	260	43	583	546	984	302	318	217	267	800	1522	345	68	286	0	1069	908	737	228	6980	659	183
FilMalAKA099	1721	943	5617	2906	1316	503	61	14612	1499	180	133	102	1114	432	0	0	335	269	1087	0	0	387	0	709	952	221	454	609	71	279	579	4628	561	506	331	269	249	432	74	60	1094	0	1917	70	1024	483	19	1166	238
FilMalAKA103	29574	13596	3459	1641	2659	187	268	21	738	2008	40	1448	428	178	0	0	162	298	419	0	148	0	2161	227	14	833	1423	507	73	193	222	37	270	405	245	135	0	98	18	92	134	0	34	40	304	253	12	118	1742
FilMalAKA110	3110	14678	2526	1383	236	4399	34	802	904	6595	70	1186	75	7246	0	0	180	101	317	0	0	306	527	222	16	156	1386	294	128	782	278	0	255	556	0	98	5002	2594	14	78	177	0	100	0	196	352	15	121	1322
FilMalAKA113	10866	9247	984	572	160	169	43	21	911	0	71	8355	104	47	0	0	98	0	148	0	252	1248	3875	131	9	236	643	431	76	150	261	13	129	75	133	231	30	430	1108	143	235	0	1226	0	56	243	11	668	2487
FilMalAKA116	19273	26546	7230	1722	254	1608	24	645	1225	6966	84	147	94	657	0	0	325	2969	749	0	89	1082	237	431	44	146	220	148	86	901	331	32	363	716	894	212	422	855	110	107	325	0	136	0	997	432	5884	295	27
FilMalKUM001	25124	7841	6477	4451	386	8232	101	133	5037	101	3215	110	2280	993	69	568	288	0	602	42	73	2114	46	2046	61	1071	0	956	1627	2750	2379	1311	2075	439	91	2380	1109	831	30	66	1014	0	157	0	56	1215	24	505	33
FilMalKUM002	422	513	5538	8777	192	4991	0	88	2560	67	7143	74	92	1411	0	2017	8340	481	992	26	0	96	0	1057	57	75	0	560	2250	344	539	177	717	337	121	2476	0	254	17	29	982	0	81	49	69	162	29	336	26
FilMalKUM003	752	859	466	14125	505	7341	148	153	5810	119	76	83	101	2850	71	4127	13789	8942	408	59	0	9256	26	2762	111	219	90	1949	0	225	1789	475	845	365	112	3405	1148	379	25	38	477	0	245	82	99	386	38	1284	29
FilMalKUM004	635	701	4960	11851	406	1207	132	128	4338	88	12465	59	72	2244	65	3605	182	622	2626	69	0	3188	38	4344	82	755	2436	1945	999	669	2323	451	5004	113	252	982	0	411	25	33	1403	0	52	0	61	593	31	1131	35
FilMalKUM005	717	810	359	14111	808	3092	166	169	6227	123	21599	101	253	305	161	16840	134	750	3632	58	0	127	42	2020	115	2270	90	983	48	1564	2897	49	855	441	287	1386	52	50	20	59	152	14884	44	238	113	4091	38	49	26
FilMalKUM006	538	620	1675	7382	291	1768	114	94	1686	72	57	87	52	7231	0	5344	70	86	80	30	0	2106	0	2885	53	68	86	736	7909	598	360	1059	61	165	72	714	58	166	24	26	435	0	32	0	62	179	20	26	29
[truncated: 988 more columns]
