# Supplementary material for: Gut microbiome alterations among Ghanaian children with asymptomatic malaria infections
Source: PLoS One. 2026 Apr 24;21(4):e0348120. doi: 10.1371/journal.pone.0348120 (PMC13108879; doi:10.1371/journal.pone.0348120)
Supplement: S2 Appendix — (ZIP) [file pone.0348120.s008.zip › S2_metadata.xlsx]

## Sheet: S2_metadata
sampleid	condition
FilMalAKA001	Healthy
FilMalAKA002	Healthy
FilMalAKA004	Healthy
FilMalAKA009	Malaria
FilMalAKA010	Healthy
FilMalAKA011	Healthy
FilMalAKA012	Malaria
FilMalAKA015	Malaria
FilMalAKA016	Malaria
FilMalAKA018	Healthy
FilMalAKA021	Healthy
FilMalAKA022	Malaria
FilMalAKA023	Malaria
FilMalAKA024	Malaria
FilMalAKA028	Healthy
FilMalAKA029	Healthy
FilMalAKA031	Malaria
FilMalAKA034	Healthy
FilMalAKA035	Malaria
FilMalAKA036	Healthy
FilMalAKA038	Healthy
FilMalAKA041	Healthy
FilMalAKA049	Malaria
FilMalAKA050	Healthy
FilMalAKA058	Healthy
FilMalAKA076	Malaria
FilMalAKA078	Healthy
FilMalAKA079	Malaria
FilMalAKA080	Healthy
FilMalAKA085	Healthy
FilMalAKA088	Healthy
FilMalAKA089	Healthy
FilMalAKA090	Malaria
FilMalAKA093	Healthy
FilMalAKA095	Malaria
FilMalAKA099	Healthy
FilMalAKA102	Malaria
FilMalAKA103	Healthy
FilMalAKA105	Malaria
FilMalAKA112	Malaria
FilMalAKA113	Healthy
FilMalAKA116	Healthy
FilMalKUM001	Healthy
FilMalKUM002	Healthy
FilMalKUM003	Healthy
FilMalKUM004	Healthy
FilMalKUM005	Healthy
FilMalKUM006	Healthy
