# Supplementary material for: Gut microbiome alterations among Ghanaian children with asymptomatic malaria infections
Source: PLoS One. 2026 Apr 24;21(4):e0348120. doi: 10.1371/journal.pone.0348120 (PMC13108879; doi:10.1371/journal.pone.0348120)
Supplement: S2 Appendix — (ZIP) [file pone.0348120.s008.zip › S2_otu_table.xlsx]

## Sheet: S2_otu_table
	ASV1	ASV2	ASV3	ASV4	ASV5	ASV6	ASV7	ASV8	ASV9	ASV10	ASV11	ASV12	ASV13	ASV14	ASV15	ASV16	ASV17	ASV18	ASV19	ASV20	ASV21	ASV22	ASV23	ASV24	ASV25	ASV26	ASV27	ASV28	ASV29	ASV30	ASV31	ASV32	ASV33	ASV34	ASV35	ASV36	ASV37	ASV38	ASV39	ASV40	ASV41	ASV42	ASV43	ASV44	ASV45	ASV46	ASV47	ASV48	ASV49
FilMalAKA001	37509	15464	3072	430	1376	435	1866	4550	1248	132	460	43	65	47	133	231	69	101	818	496	71	634	236	615	120	0	46	409	356	9113	459	840	93	781	66	561	0	46	90	193	507	265	270	41	521	56	464	20	0
FilMalAKA002	27195	1198	1367	223	270	60	0	281	342	0	77	0	33	0	71	5163	64	0	0	31	44	30	585	1000	587	0	17	2661	84	594	34	210	3613	30	28	88	40	32	112	30	17	84	65	16	32	1429	24	11	0
FilMalAKA004	20012	7353	2763	200	1489	88	89	4916	609	50	109	38	48	43	107	64	97	37	1102	198	85	366	284	679	592	900	36	400	334	282	734	552	72	705	43	411	2693	30	1994	148	226	203	299	22	255	2599	388	18	0
FilMalAKA009	2165	3871	2974	894	2724	759	99	221	1236	80	5565	43	76	43	99	64	66	206	76	122	95	204	361	268	138	458	33	131	234	49	623	431	38	182	2407	419	0	184	214	937	626	524	226	352	361	1087	287	22	50
FilMalAKA010	620	1491	1689	969	1516	96	84	556	503	37	24	0	48	45	131	56	0	57	542	246	53	238	517	1758	85	212	4138	636	207	0	198	1557	39	182	0	286	1731	869	535	56	79	348	134	1404	1394	138	550	28	0
FilMalAKA011	3848	1932	9181	298	2593	2737	198	1285	1543	0	116	49	821	34	90	126	112	28	276	1849	48	263	2133	971	1056	1375	34	619	282	142	615	723	82	1424	0	479	36	21	660	1639	627	185	727	94	1614	0	216	20	0
FilMalAKA012	15858	36376	3429	620	1370	94	797	978	634	0	164	0	87	54	182	241	853	217	1129	147	91	282	640	125	216	822	51	93	108	1928	207	47	53	127	75	285	170	596	536	102	158	109	193	56	176	110	196	33	169
FilMalAKA015	22008	22770	2505	5309	945	108	8595	1049	920	0	1470	21961	84	72	351	88	135	63	676	120	56	130	433	1292	187	176	35	335	71	0	292	348	62	327	311	227	3084	1250	817	57	158	172	234	162	216	202	207	1072	1181
FilMalAKA016	321	499	1668	212	622	63	106	146	410	0	51	0	30	0	89	55	40	98	401	357	57	35	281	432	122	0	29	381	328	0	181	603	20	275	0	1091	41	15	159	1711	1953	236	271	11	244	52	505	16	0
FilMalAKA018	14989	36953	7207	1884	2015	1845	150	315	2857	51	452	57	84	63	149	381	124	64	109	2216	77	884	868	1456	302	242	46	1719	241	1149	186	2252	61	248	96	281	216	2501	95	2643	580	0	395	2701	341	2108	123	29	0
FilMalAKA021	13433	11611	10309	216	2037	91	104	1690	1405	35	6261	0	46	54	135	61	106	38	163	507	88	125	476	184	81	132	36	212	568	0	1065	191	98	365	0	652	60	33	275	701	320	170	1145	26	1098	48	996	21	0
FilMalAKA022	11152	6363	1710	1423	1298	261	109	552	687	58	71	10568	18165	36	0	98	79	69	109	59	84	532	1649	92	66	1422	35	64	182	318	575	99	97	773	31	517	0	221	57	614	1040	207	344	19	276	228	293	21	236
FilMalAKA023	2432	7827	2407	335	547	102	73	330	357	0	2090	0	16	0	41	297	0	22	1272	77	0	128	85	146	634	225	6	46	108	218	131	489	17	181	59	236	761	469	655	265	281	84	64	9	301	0	169	8	0
FilMalAKA024	5051	11415	3215	2279	556	88	257	514	713	0	335	43	61	58	114	225	78	53	285	188	41	737	157	104	66	158	7590	61	720	543	521	74	178	2029	35	503	5211	3489	935	885	743	163	612	23	357	81	234	22	0
FilMalAKA028	24160	9182	3287	417	642	4585	59	1248	449	0	1908	123	44	0	66	31	75	47	179	65	46	537	131	541	81	942	21	1469	57	209	253	431	64	575	676	182	0	410	504	41	41	106	114	108	194	0	198	62	5329
FilMalAKA029	9114	7230	348	10884	130	206	41493	809	411	212	681	680	57	0	702	3622	130	42	186	47	0	28	133	121	62	65	35	44	66	117	206	75	25	480	584	169	669	107	347	32	49	107	129	174	199	48	123	15	0
FilMalAKA031	5763	5706	1459	1999	1978	74	129	568	760	0	732	0	54	36	124	56	92	15929	275	104	72	905	292	611	126	396	31	272	189	0	375	285	113	481	551	242	0	27	780	811	643	252	388	293	653	0	345	4782	0
FilMalAKA034	5498	6023	16454	2020	4733	3167	141	1032	1905	819	1023	0	76	67	207	71	123	7700	1884	941	72	1746	484	313	579	331	53	389	709	2492	586	97	631	1006	1279	1022	0	148	850	638	601	606	442	357	292	1443	154	26	0
FilMalAKA035	12821	13420	2049	11521	513	1337	52	158	751	38	635	0	50	35	90	152	1586	32	58	71	58	42	262	1090	62	239	16	579	67	422	240	667	38	230	151	136	34	25	108	295	125	58	389	26	146	723	150	13	0
FilMalAKA036	2221	5327	243	36908	148	115	2732	154	395	149	340	0	91	33	107	1894	47	19	168	79	39	57	70	445	67	0	24	379	66	0	111	65	46	176	597	109	1061	274	59	42	22	71	88	25	113	0	24	19	858
FilMalAKA038	659	547	1059	1050	1294	1078	232	198	594	0	58	42	2868	0	88	1518	52	3201	447	188	0	72	537	413	111	1494	29	342	678	0	406	374	24	216	27	762	166	27	1099	1238	1584	161	1106	247	1143	113	951	123	0
FilMalAKA041	8873	38793	2472	241	904	82	92	1305	748	0	119	0	49	0	85	52	3686	56	173	83	71	1150	194	1325	381	152	33	315	159	0	399	295	70	317	65	262	46	43	399	282	386	196	127	316	65	0	452	15	32
FilMalAKA049	24756	13093	6144	394	1795	16889	202	4848	979	61	142	51	1884	64	167	106	158	95	1311	294	67	1389	521	605	180	696	43	521	172	1721	571	610	110	704	60	475	0	47	146	270	318	178	308	39	895	243	470	35	0
FilMalAKA050	5714	3158	3026	2240	1112	7569	69	444	501	58	555	0	53	35	119	55	664	25	256	59	45	885	114	64	328	347	20	36	181	186	616	61	1025	525	460	962	38	1227	269	558	471	217	525	681	270	509	278	21	0
FilMalAKA058	317	409	9683	211	1859	80	66	9760	1847	0	74	32	41	606	68	63	47	40	441	153	434	2023	107	2222	93	5514	24	1378	203	0	270	3629	3494	364	0	134	37	23	110	34	38	658	176	20	51	69	785	26	0
FilMalAKA076	8912	8558	1339	377	978	62	2222	489	552	18715	481	0	50	0	102	67	3345	34	469	81	51	107	499	57	221	335	1837	61	240	307	240	276	35	182	33	102	0	0	258	35	80	124	579	95	296	187	414	12	524
FilMalAKA078	29189	3699	1666	315	606	8081	111	160	983	47	199	179	17414	0	86	146	56	35	629	51	41	911	828	179	69	935	23	75	101	0	84	77	151	254	129	95	259	26	61	117	215	74	337	26	118	0	146	11	0
FilMalAKA079	16442	15432	2350	1306	562	2907	2747	1044	550	0	1703	0	35	0	3297	31	3055	55	165	128	0	95	176	177	82	581	22	22	197	141	181	647	30	238	299	220	21	758	524	55	112	102	197	44	231	54	247	18	0
FilMalAKA080	15698	21931	7081	225	2297	2306	4260	500	554	0	3966	0	55	281	124	75	114	54	3025	91	66	727	894	567	342	154	29	432	170	0	392	121	135	487	2649	100	54	42	61	52	72	307	270	4871	299	0	519	20	0
FilMalAKA085	22989	16932	3798	440	2139	69	6991	450	696	0	124	0	53	0	108	117	98	109	244	207	64	685	970	322	301	95	37	292	114	114	182	118	56	540	50	273	2269	277	226	26	61	127	364	256	813	3595	489	16	0
FilMalAKA088	3766	10697	2908	3204	577	705	6331	708	500	0	185	36	260	48	121	17990	696	43	2390	185	67	344	220	1018	65	142	38	850	138	200	521	666	60	509	365	135	40	65	1919	26	47	158	220	1671	183	49	145	17	0
FilMalAKA089	14078	7586	651	531	498	6245	0	2229	461	35076	1625	0	53	0	105	49	92	36	843	96	68	65	372	140	99	336	35	116	136	92	138	45	36	71	326	102	149	411	70	40	44	99	153	103	65	0	316	20	0
FilMalAKA090	20974	17070	2599	1147	626	29	367	65	253	1688	2864	0	12	0	1236	23	1645	32	0	53	22	53	159	148	0	569	14	811	31	146	20	34	44	0	1259	34	655	2323	0	20	14	41	39	383	37	332	0	0	0
FilMalAKA093	6728	13953	1627	255	1090	148	72	112	1095	0	92	0	39	47	1175	32	73	48	139	113	62	186	36	1988	122	2997	14531	298	211	1314	353	1198	35	310	62	302	1009	1411	527	110	76	248	74	385	114	247	105	23	1031
FilMalAKA095	10448	15801	2403	9189	703	280	44	354	1065	0	8001	0	594	65	9413	109	185	20	98	441	0	58	1635	122	278	271	0	598	172	0	86	1396	60	148	1764	71	903	315	147	74	71	107	148	182	39	118	132	9	114
FilMalAKA099	1721	943	5617	1324	2905	14615	61	503	1511	0	102	0	952	133	60	1114	180	4627	268	335	0	432	1086	221	388	454	0	609	709	0	579	331	71	279	0	560	60	33	506	1927	1166	269	1094	74	1024	70	432	19	0
FilMalAKA102	6462	5929	3132	6423	565	58	2640	557	1168	0	5640	10742	4063	113	9939	169	26	48	944	1136	0	322	1464	742	251	165	0	115	369	275	223	291	63	339	1746	231	574	583	389	375	780	264	418	80	330	111	273	0	0
FilMalAKA103	29530	13591	3459	2658	1642	21	268	187	738	0	1451	0	14	40	32	428	2008	37	298	162	0	178	419	834	0	1424	0	507	227	147	223	246	73	193	2160	269	92	506	405	34	118	135	134	18	305	40	98	12	0
FilMalAKA105	12368	11340	1281	310	914	1874	204	604	1875	302	1967	33	5361	69	0	191	707	127	288	319	0	228	443	540	1161	172	0	169	350	101	282	343	79	302	406	687	0	551	191	578	527	311	447	477	399	0	859	10	3096
FilMalAKA112	16153	14072	2230	2249	1167	868	449	580	1307	6510	252	11614	1546	89	9872	142	1289	22	190	157	0	402	513	227	658	854	0	106	114	0	166	334	81	250	343	166	261	852	586	247	272	99	191	260	179	274	177	3564	2923
FilMalAKA113	10869	9246	984	160	572	21	43	169	911	0	8352	0	9	71	39	104	0	13	0	98	0	47	148	236	1247	643	0	431	131	252	261	134	76	152	3875	130	143	409	75	1230	668	231	235	1108	56	0	430	11	107
FilMalAKA116	19271	26535	7235	254	1725	645	24	1608	1225	0	147	42	44	84	0	94	6966	32	2970	325	0	657	749	146	1082	220	0	148	431	89	330	896	86	901	237	363	107	1360	718	135	295	213	325	110	997	0	855	5857	0
FilMalKUM001	25125	7831	6477	386	4451	133	101	8233	5037	69	110	54	61	3215	164	2280	101	1322	0	288	568	993	602	1071	2114	0	42	956	2048	73	2380	91	1627	2750	46	2077	66	38	439	157	505	2380	1014	30	56	0	831	24	0
FilMalKUM002	422	513	5538	192	8776	88	0	4992	2559	0	74	0	57	7144	124	92	67	177	482	8340	2018	1411	992	76	97	0	26	560	1057	0	539	121	2250	344	0	717	29	17	337	81	336	2476	981	17	69	49	254	29	0
FilMalKUM003	752	859	466	505	14124	153	148	7341	5812	71	83	54	111	76	193	101	119	475	8941	13789	4127	2850	408	219	9256	90	59	1955	2763	0	1790	112	0	225	26	847	38	24	365	245	1284	3405	477	25	99	82	379	38	0
FilMalKUM004	645	706	4961	406	11851	128	132	1209	4333	64	59	64	82	12467	163	72	88	451	621	182	3605	2244	2626	755	3188	2436	69	1946	4346	0	2323	253	999	669	38	5004	33	31	112	53	1131	982	1404	25	61	0	411	31	26
FilMalKUM005	717	810	359	807	14112	169	166	3091	6225	161	101	73	115	21597	218	254	123	49	750	134	16858	303	3635	2270	127	90	58	983	2020	0	2897	287	48	1564	42	856	59	27	441	44	50	1386	152	20	113	239	50	38	0
FilMalKUM006	538	619	1676	292	7337	94	114	1768	1685	0	87	0	53	57	164	52	72	1059	87	70	5344	7231	80	68	2106	86	30	736	2886	0	360	72	7908	598	0	61	26	25	166	32	26	714	435	24	63	0	166	20	0
[truncated: 868 more columns]
