# Supplementary material for: Gut microbiome alterations among Ghanaian children with asymptomatic malaria infections
Source: PLoS One. 2026 Apr 24;21(4):e0348120. doi: 10.1371/journal.pone.0348120 (PMC13108879; doi:10.1371/journal.pone.0348120)
Supplement: S2 Appendix — (ZIP) [file pone.0348120.s008.zip › S2_taxonomy.xlsx]

## Sheet: S2_taxonomy
	Kingdom	Phylum	Class	Order	Family	Genus
ASV1	Bacteria	Bacteroidota	Bacteroidia	Bacteroidales	Prevotellaceae	Prevotella_9
ASV2	Bacteria	Bacteroidota	Bacteroidia	Bacteroidales	Prevotellaceae	Prevotella_9
ASV3	Bacteria	Firmicutes	Clostridia	Oscillospirales	Ruminococcaceae	Faecalibacterium
ASV4	Bacteria	Proteobacteria	Gammaproteobacteria	Enterobacterales	Enterobacteriaceae	Escherichia-Shigella
ASV5	Bacteria	Firmicutes	Clostridia	Oscillospirales	Ruminococcaceae	Faecalibacterium
ASV6	Bacteria	Proteobacteria	Gammaproteobacteria	Enterobacterales	Succinivibrionaceae	Succinivibrio
ASV7	Bacteria	Firmicutes	Bacilli	Lactobacillales	Streptococcaceae	Streptococcus
ASV8	Bacteria	Firmicutes	Clostridia	Lachnospirales	Lachnospiraceae	Agathobacter
ASV9	Bacteria	Firmicutes	Clostridia	Lachnospirales	Lachnospiraceae	Blautia
ASV10	Bacteria	Firmicutes	Bacilli	Lactobacillales	Streptococcaceae	Streptococcus
ASV11	Bacteria	Bacteroidota	Bacteroidia	Bacteroidales	Prevotellaceae	Prevotella_9
ASV12	Bacteria	Firmicutes	Bacilli	Mycoplasmatales	Mycoplasmataceae	Candidatus Lumbricincola
ASV13	Bacteria	Proteobacteria	Gammaproteobacteria	Enterobacterales	Succinivibrionaceae	Ruminobacter
ASV14	Bacteria	Actinobacteriota	Actinobacteria	Bifidobacteriales	Bifidobacteriaceae	Bifidobacterium
ASV15	Bacteria	Firmicutes	Bacilli	Mycoplasmatales	Mycoplasmataceae	NA
ASV16	Bacteria	Proteobacteria	Gammaproteobacteria	Enterobacterales	Enterobacteriaceae	Klebsiella
ASV17	Bacteria	Bacteroidota	Bacteroidia	Bacteroidales	Prevotellaceae	Alloprevotella
ASV18	Bacteria	Bacteroidota	Bacteroidia	Bacteroidales	Bacteroidaceae	Bacteroides
ASV19	Bacteria	Firmicutes	Clostridia	Lachnospirales	Lachnospiraceae	Agathobacter
ASV20	Bacteria	Firmicutes	Clostridia	Oscillospirales	Ruminococcaceae	Subdoligranulum
ASV21	Bacteria	Actinobacteriota	Actinobacteria	Bifidobacteriales	Bifidobacteriaceae	Bifidobacterium
ASV22	Bacteria	Firmicutes	Clostridia	Oscillospirales	Ruminococcaceae	Faecalibacterium
ASV23	Bacteria	Firmicutes	Clostridia	Oscillospirales	Ruminococcaceae	Subdoligranulum
ASV24	Bacteria	Firmicutes	Clostridia	Clostridiales	Clostridiaceae	Clostridium sensu stricto 1
ASV25	Bacteria	Firmicutes	Clostridia	Oscillospirales	Ruminococcaceae	Ruminococcus
ASV26	Bacteria	Firmicutes	Clostridia	Oscillospirales	Ruminococcaceae	Faecalibacterium
ASV27	Bacteria	Spirochaetota	Spirochaetia	Spirochaetales	Spirochaetaceae	Treponema
ASV28	Bacteria	Firmicutes	Clostridia	Peptostreptococcales-Tissierellales	Peptostreptococcaceae	Romboutsia
ASV29	Bacteria	Firmicutes	Clostridia	Lachnospirales	Lachnospiraceae	Fusicatenibacter
ASV30	Bacteria	Bacteroidota	Bacteroidia	Bacteroidales	Prevotellaceae	Prevotella_9
ASV31	Bacteria	Firmicutes	Clostridia	Lachnospirales	Lachnospiraceae	Dorea
ASV32	Bacteria	Firmicutes	Clostridia	Clostridiales	Clostridiaceae	Clostridium sensu stricto 1
ASV33	Bacteria	Bacteroidota	Bacteroidia	Bacteroidales	Bacteroidaceae	Bacteroides
ASV34	Bacteria	Firmicutes	Clostridia	Lachnospirales	Lachnospiraceae	[Ruminococcus] torques group
ASV35	Bacteria	Bacteroidota	Bacteroidia	Bacteroidales	Prevotellaceae	Prevotella_9
ASV36	Bacteria	Firmicutes	Clostridia	Lachnospirales	Lachnospiraceae	Blautia
ASV37	Bacteria	Bacteroidota	Bacteroidia	Bacteroidales	Prevotellaceae	Alloprevotella
ASV38	Bacteria	Bacteroidota	Bacteroidia	Bacteroidales	Prevotellaceae	NA
ASV39	Bacteria	Firmicutes	Clostridia	Lachnospirales	Lachnospiraceae	Roseburia
ASV40	Bacteria	Firmicutes	Clostridia	Oscillospirales	Oscillospiraceae	UCG-002
ASV41	Bacteria	Firmicutes	Clostridia	Oscillospirales	Oscillospiraceae	UCG-002
ASV42	Bacteria	Firmicutes	Clostridia	Lachnospirales	Lachnospiraceae	Blautia
ASV43	Bacteria	Firmicutes	Clostridia	Lachnospirales	Lachnospiraceae	Blautia
ASV44	Bacteria	Bacteroidota	Bacteroidia	Bacteroidales	Prevotellaceae	Alloprevotella
ASV45	Bacteria	Firmicutes	Bacilli	Erysipelotrichales	Erysipelatoclostridiaceae	Catenibacterium
ASV46	Bacteria	Firmicutes	Clostridia	Oscillospirales	Ruminococcaceae	CAG-352
ASV47	Bacteria	Firmicutes	Clostridia	Lachnospirales	Lachnospiraceae	Lachnospiraceae ND3007 group
ASV48	Bacteria	Spirochaetota	Spirochaetia	Spirochaetales	Spirochaetaceae	Treponema
ASV49	Bacteria	Bacteroidota	Bacteroidia	Bacteroidales	Prevotellaceae	Alloprevotella
ASV50	Bacteria	Firmicutes	Bacilli	Erysipelotrichales	Erysipelatoclostridiaceae	Erysipelotrichaceae UCG-003
ASV51	Bacteria	Firmicutes	Clostridia	Lachnospirales	Lachnospiraceae	Lachnospiraceae NK4A136 group
ASV52	Bacteria	Firmicutes	Clostridia	Oscillospirales	Ruminococcaceae	Faecalibacterium
ASV53	Bacteria	Firmicutes	Bacilli	Erysipelotrichales	Erysipelotrichaceae	Holdemanella
ASV54	Bacteria	Firmicutes	Clostridia	Lachnospirales	Lachnospiraceae	[Eubacterium] eligens group
ASV55	Bacteria	Bacteroidota	Bacteroidia	Bacteroidales	Prevotellaceae	Prevotella_9
ASV56	Bacteria	Firmicutes	Clostridia	Oscillospirales	Oscillospiraceae	UCG-005
ASV57	Bacteria	Firmicutes	Negativicutes	Acidaminococcales	Acidaminococcaceae	Phascolarctobacterium
ASV58	Bacteria	Firmicutes	Clostridia	Lachnospirales	Lachnospiraceae	Coprococcus
ASV59	Bacteria	Bacteroidota	Bacteroidia	Bacteroidales	Prevotellaceae	Prevotella_9
ASV60	Bacteria	Firmicutes	Negativicutes	Veillonellales-Selenomonadales	Veillonellaceae	Dialister
ASV61	Bacteria	Bacteroidota	Bacteroidia	Bacteroidales	Prevotellaceae	Prevotella
ASV62	Bacteria	Bacteroidota	Bacteroidia	Bacteroidales	Muribaculaceae	NA
ASV63	Bacteria	Bacteroidota	Bacteroidia	Bacteroidales	Prevotellaceae	Alloprevotella
ASV64	Bacteria	Firmicutes	Clostridia	Lachnospirales	Lachnospiraceae	NA
ASV65	Bacteria	Bacteroidota	Bacteroidia	Bacteroidales	Prevotellaceae	Prevotella_9
ASV66	Bacteria	Bacteroidota	Bacteroidia	Bacteroidales	Prevotellaceae	Prevotella
ASV67	Bacteria	Spirochaetota	Spirochaetia	Spirochaetales	Spirochaetaceae	Treponema
ASV68	Bacteria	Bacteroidota	Bacteroidia	Bacteroidales	Prevotellaceae	Prevotellaceae NK3B31 group
ASV69	Bacteria	Bacteroidota	Bacteroidia	Bacteroidales	Prevotellaceae	Prevotellaceae UCG-003
ASV70	Bacteria	Firmicutes	Clostridia	Peptostreptococcales-Tissierellales	Peptostreptococcaceae	Intestinibacter
ASV71	Bacteria	Firmicutes	Clostridia	Christensenellales	Christensenellaceae	Christensenellaceae R-7 group
ASV72	Bacteria	Firmicutes	Clostridia	Lachnospirales	Lachnospiraceae	Dorea
ASV73	Bacteria	Actinobacteriota	Coriobacteriia	Coriobacteriales	Coriobacteriaceae	Collinsella
ASV74	Bacteria	Firmicutes	Clostridia	Lachnospirales	Lachnospiraceae	Coprococcus
ASV75	Bacteria	Firmicutes	Clostridia	Lachnospirales	Lachnospiraceae	[Eubacterium] ruminantium group
ASV76	Bacteria	Firmicutes	Bacilli	Erysipelotrichales	Erysipelotrichaceae	Holdemanella
ASV77	Bacteria	Firmicutes	Bacilli	Lactobacillales	Streptococcaceae	Streptococcus
ASV78	Bacteria	Firmicutes	Clostridia	Lachnospirales	Lachnospiraceae	Lachnospiraceae NK4A136 group
ASV80	Bacteria	Firmicutes	Bacilli	Erysipelotrichales	Erysipelotrichaceae	Turicibacter
ASV81	Bacteria	Proteobacteria	Gammaproteobacteria	Enterobacterales	Pasteurellaceae	Haemophilus
ASV82	Bacteria	Firmicutes	Clostridia	Oscillospirales	Ruminococcaceae	Faecalibacterium
ASV83	Bacteria	Bacteroidota	Bacteroidia	Bacteroidales	Prevotellaceae	Prevotella_9
ASV84	Bacteria	Bacteroidota	Bacteroidia	Bacteroidales	Rikenellaceae	Alistipes
ASV85	Bacteria	Firmicutes	Clostridia	Oscillospirales	Oscillospiraceae	UCG-002
ASV86	Bacteria	Bacteroidota	Bacteroidia	Bacteroidales	Prevotellaceae	NA
ASV87	Bacteria	Verrucomicrobiota	Verrucomicrobiae	Verrucomicrobiales	Akkermansiaceae	Akkermansia
ASV88	Bacteria	Firmicutes	Clostridia	Lachnospirales	Lachnospiraceae	Coprococcus
ASV89	Bacteria	Firmicutes	Clostridia	Oscillospirales	Ruminococcaceae	Faecalibacterium
ASV90	Bacteria	Firmicutes	Clostridia	Oscillospirales	Ruminococcaceae	Ruminococcus
ASV92	Bacteria	Firmicutes	Clostridia	Oscillospirales	[Eubacterium] coprostanoligenes group	NA
ASV93	Bacteria	Firmicutes	Clostridia	Oscillospirales	Ruminococcaceae	Faecalibacterium
ASV94	Bacteria	Firmicutes	Clostridia	Oscillospirales	Oscillospiraceae	UCG-005
ASV95	Bacteria	Bacteroidota	Bacteroidia	Bacteroidales	Prevotellaceae	Prevotella_9
ASV96	Bacteria	Bacteroidota	Bacteroidia	Bacteroidales	Prevotellaceae	Prevotella
ASV97	Bacteria	Firmicutes	Clostridia	Lachnospirales	Lachnospiraceae	Blautia
ASV98	Bacteria	Bacteroidota	Bacteroidia	Bacteroidales	Rikenellaceae	Rikenellaceae RC9 gut group
ASV99	Bacteria	Verrucomicrobiota	Verrucomicrobiae	Verrucomicrobiales	Akkermansiaceae	Akkermansia
ASV100	Bacteria	Firmicutes	Clostridia	Oscillospirales	Ruminococcaceae	Ruminococcus
ASV101	Bacteria	Firmicutes	Clostridia	Lachnospirales	Lachnospiraceae	[Eubacterium] hallii group
ASV102	Bacteria	Firmicutes	Clostridia	Oscillospirales	Ruminococcaceae	Ruminococcus
ASV103	Bacteria	Bacteroidota	Bacteroidia	Bacteroidales	Bacteroidaceae	Bacteroides
ASV104	Bacteria	Firmicutes	Clostridia	Lachnospirales	Lachnospiraceae	Anaerostipes
ASV105	Bacteria	Bacteroidota	Bacteroidia	Bacteroidales	Prevotellaceae	Alloprevotella
ASV106	Bacteria	Firmicutes	Clostridia	Oscillospirales	Oscillospiraceae	UCG-002
ASV107	Bacteria	Firmicutes	Negativicutes	Veillonellales-Selenomonadales	Selenomonadaceae	Anaerovibrio
ASV108	Bacteria	Bacteroidota	Bacteroidia	Bacteroidales	Prevotellaceae	Prevotella
ASV109	Bacteria	Firmicutes	Clostridia	Oscillospirales	Ruminococcaceae	Ruminococcus
ASV110	Bacteria	Bacteroidota	Bacteroidia	Bacteroidales	Rikenellaceae	Alistipes
ASV111	Bacteria	Firmicutes	Clostridia	Oscillospirales	Oscillospiraceae	UCG-005
ASV112	Bacteria	Firmicutes	Clostridia	Oscillospirales	Oscillospiraceae	UCG-005
ASV113	Bacteria	Firmicutes	Clostridia	Lachnospirales	Lachnospiraceae	Coprococcus
ASV114	Bacteria	Bacteroidota	Bacteroidia	Bacteroidales	Prevotellaceae	Prevotella
ASV115	Bacteria	Bacteroidota	Bacteroidia	Bacteroidales	Prevotellaceae	Prevotella
ASV116	Bacteria	Firmicutes	Clostridia	Lachnospirales	Lachnospiraceae	NA
ASV117	Bacteria	Bacteroidota	Bacteroidia	Bacteroidales	Prevotellaceae	Prevotella
ASV118	Bacteria	Bacteroidota	Bacteroidia	Bacteroidales	Prevotellaceae	Alloprevotella
ASV119	Bacteria	Firmicutes	Clostridia	Lachnospirales	Lachnospiraceae	NA
ASV120	Bacteria	Firmicutes	Clostridia	Oscillospirales	Oscillospiraceae	UCG-005
ASV121	Bacteria	Firmicutes	Clostridia	Lachnospirales	Lachnospiraceae	Roseburia
ASV122	Bacteria	Firmicutes	Clostridia	Oscillospirales	Ruminococcaceae	Ruminococcus
ASV123	Bacteria	Proteobacteria	Gammaproteobacteria	Burkholderiales	Sutterellaceae	Sutterella
ASV124	Bacteria	Firmicutes	Clostridia	Lachnospirales	Lachnospiraceae	[Ruminococcus] gauvreauii group
ASV125	Bacteria	Bacteroidota	Bacteroidia	Bacteroidales	Prevotellaceae	Alloprevotella
ASV126	Bacteria	Firmicutes	Clostridia	Oscillospirales	[Eubacterium] coprostanoligenes group	NA
ASV127	Bacteria	Firmicutes	Clostridia	Lachnospirales	Lachnospiraceae	[Eubacterium] eligens group
ASV128	Bacteria	Firmicutes	Clostridia	Oscillospirales	Ruminococcaceae	Subdoligranulum
ASV129	Bacteria	Firmicutes	Clostridia	Lachnospirales	Lachnospiraceae	[Ruminococcus] torques group
ASV130	Bacteria	Firmicutes	Clostridia	Clostridiales	Clostridiaceae	Clostridium sensu stricto 1
ASV131	Bacteria	Bacteroidota	Bacteroidia	Bacteroidales	Bacteroidaceae	Bacteroides
ASV132	Bacteria	Firmicutes	Clostridia	Oscillospirales	Butyricicoccaceae	Butyricicoccus
ASV133	Bacteria	Firmicutes	Clostridia	Oscillospirales	Oscillospiraceae	UCG-002
ASV134	Bacteria	Firmicutes	Clostridia	Lachnospirales	Lachnospiraceae	CAG-56
ASV135	Bacteria	Firmicutes	Clostridia	Christensenellales	Christensenellaceae	Christensenellaceae R-7 group
ASV136	Archaea	Euryarchaeota	Methanobacteria	Methanobacteriales	Methanobacteriaceae	Methanobrevibacter
ASV137	Bacteria	Bacteroidota	Bacteroidia	Bacteroidales	Bacteroidaceae	Bacteroides
ASV138	Bacteria	Firmicutes	Bacilli	Erysipelotrichales	Erysipelotrichaceae	Holdemanella
ASV139	Bacteria	Bacteroidota	Bacteroidia	Bacteroidales	Prevotellaceae	Prevotella
ASV140	Bacteria	Firmicutes	Clostridia	Oscillospirales	[Eubacterium] coprostanoligenes group	NA
ASV141	Bacteria	Firmicutes	Clostridia	Lachnospirales	Lachnospiraceae	[Ruminococcus] gnavus group
ASV142	Bacteria	Bacteroidota	Bacteroidia	Bacteroidales	Bacteroidaceae	Bacteroides
ASV143	Bacteria	Firmicutes	Clostridia	Lachnospirales	Lachnospiraceae	[Eubacterium] hallii group
ASV144	Bacteria	Firmicutes	Bacilli	Lactobacillales	Lactobacillaceae	Ligilactobacillus
ASV145	Bacteria	Firmicutes	Clostridia	Lachnospirales	Lachnospiraceae	Lachnospira
ASV146	Bacteria	Firmicutes	Clostridia	Lachnospirales	Lachnospiraceae	Blautia
ASV148	Bacteria	Firmicutes	Clostridia	Lachnospirales	Lachnospiraceae	[Ruminococcus] torques group
ASV149	Bacteria	Firmicutes	Clostridia	Lachnospirales	Lachnospiraceae	Roseburia
ASV150	Bacteria	Firmicutes	Clostridia	Lachnospirales	Lachnospiraceae	possible genus Sk018
ASV151	Bacteria	Firmicutes	Clostridia	Lachnospirales	Lachnospiraceae	Lachnospiraceae NK4A136 group
ASV153	Bacteria	Campylobacterota	Campylobacteria	Campylobacterales	Campylobacteraceae	Campylobacter
ASV154	Bacteria	Firmicutes	Clostridia	Lachnospirales	Lachnospiraceae	Coprococcus
ASV155	Bacteria	Firmicutes	Clostridia	Peptostreptococcales-Tissierellales	Peptostreptococcaceae	Terrisporobacter
ASV156	Bacteria	Firmicutes	Clostridia	Christensenellales	Christensenellaceae	NA
ASV157	Bacteria	Proteobacteria	Gammaproteobacteria	Burkholderiales	Sutterellaceae	Sutterella
ASV158	Bacteria	Actinobacteriota	Actinobacteria	Bifidobacteriales	Bifidobacteriaceae	Bifidobacterium
ASV159	Bacteria	Bacteroidota	Bacteroidia	Bacteroidales	Prevotellaceae	Prevotella_7
ASV160	Bacteria	Firmicutes	Clostridia	Oscillospirales	Oscillospiraceae	UCG-005
ASV161	Bacteria	Bacteroidota	Bacteroidia	Bacteroidales	Prevotellaceae	Prevotella
ASV162	Bacteria	Firmicutes	Clostridia	Oscillospirales	Oscillospiraceae	UCG-002
ASV163	Bacteria	Firmicutes	Clostridia	Oscillospirales	Ruminococcaceae	[Eubacterium] siraeum group
ASV164	Bacteria	Firmicutes	Clostridia	Lachnospirales	Lachnospiraceae	Roseburia
ASV165	Bacteria	Bacteroidota	Bacteroidia	Bacteroidales	Bacteroidaceae	Bacteroides
ASV166	Bacteria	Bacteroidota	Bacteroidia	Bacteroidales	Prevotellaceae	Prevotella_9
ASV167	Bacteria	Bacteroidota	Bacteroidia	Bacteroidales	Bacteroidaceae	Bacteroides
ASV168	Bacteria	Cyanobacteria	Vampirivibrionia	Gastranaerophilales	NA	NA
ASV169	Bacteria	Firmicutes	Clostridia	Christensenellales	Christensenellaceae	Christensenellaceae R-7 group
ASV170	Bacteria	Firmicutes	Negativicutes	Acidaminococcales	Acidaminococcaceae	Phascolarctobacterium
ASV171	Bacteria	Firmicutes	Clostridia	Lachnospirales	Lachnospiraceae	Blautia
ASV172	Bacteria	Bacteroidota	Bacteroidia	Bacteroidales	Prevotellaceae	Prevotella_9
ASV173	Bacteria	Firmicutes	Clostridia	Lachnospirales	Lachnospiraceae	Blautia
ASV174	Bacteria	Cyanobacteria	Vampirivibrionia	Gastranaerophilales	NA	NA
ASV175	Bacteria	Firmicutes	Clostridia	Oscillospirales	Oscillospiraceae	UCG-003
ASV176	Bacteria	Bacteroidota	Bacteroidia	Bacteroidales	Tannerellaceae	Parabacteroides
ASV177	Bacteria	Firmicutes	Clostridia	Oscillospirales	Ruminococcaceae	Subdoligranulum
ASV178	Bacteria	Firmicutes	Clostridia	Oscillospirales	Butyricicoccaceae	Butyricicoccus
ASV179	Bacteria	Firmicutes	Clostridia	Lachnospirales	Lachnospiraceae	[Ruminococcus] torques group
ASV180	Bacteria	Firmicutes	Negativicutes	Veillonellales-Selenomonadales	Veillonellaceae	Veillonella
ASV181	Bacteria	Firmicutes	Clostridia	Oscillospirales	[Eubacterium] coprostanoligenes group	NA
ASV182	Bacteria	Firmicutes	Clostridia	Clostridia vadinBB60 group	NA	NA
ASV183	Bacteria	Actinobacteriota	Coriobacteriia	Coriobacteriales	Eggerthellaceae	Senegalimassilia
ASV184	Bacteria	Bacteroidota	Bacteroidia	Bacteroidales	Prevotellaceae	Prevotella
ASV185	Bacteria	Bacteroidota	Bacteroidia	Bacteroidales	Prevotellaceae	Prevotella
ASV186	Bacteria	Firmicutes	Clostridia	Lachnospirales	Lachnospiraceae	[Ruminococcus] gauvreauii group
ASV187	Bacteria	Desulfobacterota	Desulfovibrionia	Desulfovibrionales	Desulfovibrionaceae	Desulfovibrio
ASV188	Bacteria	Firmicutes	Clostridia	Lachnospirales	Lachnospiraceae	Lachnospiraceae NK3A20 group
ASV189	Bacteria	Firmicutes	Bacilli	Erysipelotrichales	Erysipelotrichaceae	NA
ASV190	Bacteria	Cyanobacteria	Vampirivibrionia	Gastranaerophilales	NA	NA
ASV191	Bacteria	Firmicutes	Bacilli	Lactobacillales	Enterococcaceae	Enterococcus
ASV192	Bacteria	Firmicutes	Clostridia	Lachnospirales	Lachnospiraceae	Lachnospiraceae AC2044 group
ASV193	Bacteria	Firmicutes	Clostridia	Oscillospirales	Ruminococcaceae	CAG-352
ASV194	Bacteria	Firmicutes	Clostridia	Lachnospirales	Lachnospiraceae	Lachnoclostridium
ASV195	Bacteria	Firmicutes	Clostridia	Lachnospirales	Lachnospiraceae	Lachnospiraceae NK4A136 group
ASV196	Bacteria	Bacteroidota	Bacteroidia	Bacteroidales	Prevotellaceae	Prevotella
ASV197	Bacteria	Firmicutes	Bacilli	Erysipelotrichales	Erysipelotrichaceae	Solobacterium
ASV198	Bacteria	Firmicutes	Clostridia	Lachnospirales	Lachnospiraceae	[Eubacterium] ruminantium group
ASV199	Bacteria	Firmicutes	Clostridia	Lachnospirales	Lachnospiraceae	[Eubacterium] eligens group
ASV200	Bacteria	Firmicutes	Clostridia	Oscillospirales	Ruminococcaceae	Ruminococcus
ASV201	Bacteria	Firmicutes	Clostridia	Oscillospirales	Oscillospiraceae	UCG-005
ASV202	Bacteria	Cyanobacteria	Vampirivibrionia	Gastranaerophilales	NA	NA
ASV203	Bacteria	Firmicutes	Clostridia	Oscillospirales	[Eubacterium] coprostanoligenes group	NA
ASV204	Bacteria	Bacteroidota	Bacteroidia	Bacteroidales	Prevotellaceae	Prevotellaceae NK3B31 group
ASV205	Bacteria	Firmicutes	Bacilli	Lactobacillales	Streptococcaceae	Streptococcus
ASV206	Bacteria	Firmicutes	Clostridia	Oscillospirales	Oscillospiraceae	Intestinimonas
ASV207	Bacteria	Bacteroidota	Bacteroidia	Bacteroidales	Muribaculaceae	NA
ASV208	Bacteria	Firmicutes	Clostridia	Oscillospirales	Oscillospiraceae	NK4A214 group
ASV209	Bacteria	Firmicutes	Clostridia	Lachnospirales	Lachnospiraceae	Lachnoclostridium
ASV210	Bacteria	Firmicutes	Clostridia	Oscillospirales	Oscillospiraceae	UCG-005
ASV211	Bacteria	Firmicutes	Clostridia	Oscillospirales	Oscillospiraceae	UCG-005
ASV212	Bacteria	Bacteroidota	Bacteroidia	Bacteroidales	Prevotellaceae	NA
ASV213	Bacteria	Bacteroidota	Bacteroidia	Bacteroidales	Rikenellaceae	Alistipes
ASV214	Bacteria	Firmicutes	Bacilli	Lactobacillales	Lactobacillaceae	Weissella
ASV215	Bacteria	Firmicutes	Clostridia	Lachnospirales	Lachnospiraceae	Lachnospiraceae UCG-004
ASV216	Bacteria	Firmicutes	Clostridia	Lachnospirales	Lachnospiraceae	NA
ASV218	Bacteria	Firmicutes	Clostridia	Oscillospirales	Oscillospiraceae	UCG-005
ASV219	Bacteria	Firmicutes	Clostridia	Oscillospirales	Oscillospiraceae	NK4A214 group
ASV220	Bacteria	Bacteroidota	Bacteroidia	Bacteroidales	Prevotellaceae	Prevotella_9
ASV221	Bacteria	Firmicutes	Clostridia	Oscillospirales	Ruminococcaceae	Subdoligranulum
ASV222	Bacteria	Firmicutes	Negativicutes	Acidaminococcales	Acidaminococcaceae	Phascolarctobacterium
ASV223	Bacteria	Bacteroidota	Bacteroidia	Bacteroidales	Prevotellaceae	Prevotella
ASV224	Bacteria	Firmicutes	Clostridia	Lachnospirales	Lachnospiraceae	Lachnospiraceae UCG-003
ASV225	Bacteria	Firmicutes	Clostridia	Christensenellales	Christensenellaceae	NA
ASV226	Bacteria	Firmicutes	Bacilli	Lactobacillales	Streptococcaceae	Lactococcus
ASV227	Bacteria	Firmicutes	Clostridia	Oscillospirales	Ruminococcaceae	Ruminococcus
ASV228	Bacteria	Firmicutes	Clostridia	Lachnospirales	Lachnospiraceae	Lachnospira
ASV229	Bacteria	Bacteroidota	Bacteroidia	Bacteroidales	Prevotellaceae	Prevotella_9
ASV230	Bacteria	Firmicutes	Clostridia	Lachnospirales	Lachnospiraceae	Marvinbryantia
ASV231	Bacteria	Firmicutes	Clostridia	Lachnospirales	Lachnospiraceae	[Eubacterium] ventriosum group
ASV232	Bacteria	Firmicutes	Clostridia	Oscillospirales	[Eubacterium] coprostanoligenes group	NA
ASV233	Bacteria	Bacteroidota	Bacteroidia	Bacteroidales	Prevotellaceae	Prevotella
ASV234	Bacteria	Bacteroidota	Bacteroidia	Bacteroidales	Rikenellaceae	Rikenellaceae RC9 gut group
ASV235	Bacteria	Firmicutes	Clostridia	Oscillospirales	Ruminococcaceae	Ruminococcus
ASV236	Bacteria	Actinobacteriota	Coriobacteriia	Coriobacteriales	Eggerthellaceae	Enterorhabdus
ASV237	Bacteria	Firmicutes	Clostridia	Oscillospirales	Ruminococcaceae	NA
ASV238	Bacteria	Cyanobacteria	Vampirivibrionia	Gastranaerophilales	NA	NA
ASV239	Bacteria	Firmicutes	Clostridia	Oscillospirales	Ruminococcaceae	Ruminococcus
ASV240	Bacteria	Bacteroidota	Bacteroidia	Bacteroidales	Tannerellaceae	Parabacteroides
ASV241	Bacteria	Firmicutes	Clostridia	Christensenellales	Christensenellaceae	Christensenellaceae R-7 group
ASV242	Bacteria	Firmicutes	Clostridia	Monoglobales	Monoglobaceae	Monoglobus
ASV243	Bacteria	Firmicutes	Clostridia	Lachnospirales	Lachnospiraceae	Anaerostipes
ASV244	Bacteria	Firmicutes	Clostridia	Lachnospirales	Lachnospiraceae	Lachnospiraceae AC2044 group
ASV245	Bacteria	Firmicutes	Clostridia	Oscillospirales	Ruminococcaceae	Fournierella
ASV246	Bacteria	Firmicutes	Clostridia	Lachnospirales	Lachnospiraceae	Coprococcus
ASV247	Bacteria	Firmicutes	Clostridia	Oscillospirales	[Eubacterium] coprostanoligenes group	NA
ASV248	Bacteria	Proteobacteria	Alphaproteobacteria	Rhodospirillales	NA	NA
ASV249	Bacteria	Firmicutes	Clostridia	Oscillospirales	Ruminococcaceae	Subdoligranulum
ASV250	Bacteria	Firmicutes	Negativicutes	Veillonellales-Selenomonadales	Veillonellaceae	Veillonella
ASV251	Bacteria	Firmicutes	Clostridia	Lachnospirales	Lachnospiraceae	NA
ASV252	Bacteria	Bacteroidota	Bacteroidia	Bacteroidales	Bacteroidaceae	Bacteroides
ASV253	Bacteria	Cyanobacteria	Vampirivibrionia	Gastranaerophilales	NA	NA
ASV255	Bacteria	Bacteroidota	Bacteroidia	Bacteroidales	Prevotellaceae	Alloprevotella
ASV256	Bacteria	Firmicutes	Clostridia	Lachnospirales	Lachnospiraceae	NA
ASV257	Bacteria	Bacteroidota	Bacteroidia	Bacteroidales	Prevotellaceae	Prevotella_9
ASV258	Bacteria	Firmicutes	Clostridia	Lachnospirales	Lachnospiraceae	NA
ASV259	Bacteria	Bacteroidota	Bacteroidia	Bacteroidales	Prevotellaceae	NA
ASV260	Bacteria	Firmicutes	Clostridia	Oscillospirales	Ruminococcaceae	Ruminococcus
ASV261	Bacteria	Firmicutes	Clostridia	Oscillospirales	[Eubacterium] coprostanoligenes group	NA
ASV262	Bacteria	Firmicutes	Clostridia	Oscillospirales	Oscillospiraceae	UCG-005
ASV263	Bacteria	Bacteroidota	Bacteroidia	Bacteroidales	Prevotellaceae	Prevotella_9
ASV265	Bacteria	Firmicutes	Clostridia	Oscillospirales	Butyricicoccaceae	NA
ASV266	Bacteria	Firmicutes	Clostridia	Clostridiales	Clostridiaceae	Clostridium sensu stricto 1
ASV267	Bacteria	Firmicutes	Clostridia	Lachnospirales	Lachnospiraceae	[Eubacterium] hallii group
ASV268	Bacteria	Bacteroidota	Bacteroidia	Bacteroidales	Prevotellaceae	Prevotella
ASV269	Bacteria	Firmicutes	Clostridia	Lachnospirales	Lachnospiraceae	NA
ASV270	Bacteria	Firmicutes	Clostridia	Oscillospirales	Ruminococcaceae	NA
ASV271	Bacteria	Firmicutes	Clostridia	Lachnospirales	Lachnospiraceae	Anaerostipes
ASV272	Bacteria	Bacteroidota	Bacteroidia	Bacteroidales	Prevotellaceae	Prevotella_9
ASV274	Bacteria	Firmicutes	Clostridia	Lachnospirales	Lachnospiraceae	NA
ASV275	Bacteria	Firmicutes	Clostridia	Oscillospirales	Ruminococcaceae	Ruminococcus
ASV276	Bacteria	Firmicutes	Clostridia	Lachnospirales	Lachnospiraceae	Roseburia
ASV277	Bacteria	Bacteroidota	Bacteroidia	Bacteroidales	Rikenellaceae	Rikenellaceae RC9 gut group
ASV278	Bacteria	Firmicutes	Clostridia	Oscillospirales	[Eubacterium] coprostanoligenes group	NA
ASV279	Bacteria	Firmicutes	Clostridia	Oscillospirales	Oscillospiraceae	UCG-002
ASV280	Bacteria	Firmicutes	Clostridia	Oscillospirales	Ruminococcaceae	Ruminococcus
ASV281	Bacteria	Firmicutes	Negativicutes	Acidaminococcales	Acidaminococcaceae	Phascolarctobacterium
ASV282	Bacteria	Firmicutes	Clostridia	Lachnospirales	Lachnospiraceae	Lachnospiraceae UCG-010
ASV283	Bacteria	Firmicutes	Clostridia	Lachnospirales	Lachnospiraceae	Blautia
ASV284	Bacteria	Proteobacteria	Gammaproteobacteria	Burkholderiales	Sutterellaceae	Parasutterella
ASV285	Bacteria	Firmicutes	Clostridia	Lachnospirales	Lachnospiraceae	Coprococcus
ASV286	Bacteria	Bacteroidota	Bacteroidia	Bacteroidales	Prevotellaceae	Alloprevotella
ASV288	Bacteria	Firmicutes	Clostridia	Lachnospirales	Lachnospiraceae	Sellimonas
ASV289	Bacteria	Firmicutes	Clostridia	Lachnospirales	Lachnospiraceae	[Ruminococcus] torques group
ASV290	Bacteria	Firmicutes	Clostridia	Oscillospirales	Ruminococcaceae	Incertae Sedis
ASV291	Bacteria	Firmicutes	Clostridia	Lachnospirales	Lachnospiraceae	Roseburia
ASV292	Bacteria	Firmicutes	Clostridia	Lachnospirales	Lachnospiraceae	Lachnoclostridium
ASV294	Bacteria	Firmicutes	Clostridia	Lachnospirales	Lachnospiraceae	Lachnospira
ASV295	Bacteria	Firmicutes	Clostridia	Clostridia UCG-014	NA	NA
ASV296	Bacteria	Firmicutes	Clostridia	Lachnospirales	Lachnospiraceae	Anaerostipes
ASV298	Bacteria	Firmicutes	Clostridia	Lachnospirales	Lachnospiraceae	NA
ASV299	Bacteria	Firmicutes	Clostridia	Clostridiales	Clostridiaceae	Clostridium sensu stricto 1
ASV301	Bacteria	Firmicutes	Clostridia	Lachnospirales	Lachnospiraceae	Marvinbryantia
ASV303	Bacteria	Bacteroidota	Bacteroidia	Bacteroidales	Prevotellaceae	Prevotella
ASV304	Bacteria	Firmicutes	Clostridia	Lachnospirales	Lachnospiraceae	NA
ASV306	Bacteria	Bacteroidota	Bacteroidia	Bacteroidales	Bacteroidaceae	Bacteroides
ASV308	Bacteria	Firmicutes	Clostridia	Oscillospirales	Ruminococcaceae	Faecalibacterium
ASV309	Bacteria	Firmicutes	Clostridia	Oscillospirales	[Eubacterium] coprostanoligenes group	NA
ASV310	Bacteria	Bacteroidota	Bacteroidia	Bacteroidales	Rikenellaceae	Rikenellaceae RC9 gut group
ASV311	Bacteria	Verrucomicrobiota	Kiritimatiellae	WCHB1-41	NA	NA
ASV312	Bacteria	Verrucomicrobiota	Lentisphaeria	Victivallales	vadinBE97	NA
ASV313	Bacteria	Firmicutes	Clostridia	Oscillospirales	[Eubacterium] coprostanoligenes group	NA
ASV314	Bacteria	Cyanobacteria	Vampirivibrionia	Gastranaerophilales	NA	NA
ASV316	Bacteria	Proteobacteria	Gammaproteobacteria	Enterobacterales	Enterobacteriaceae	Escherichia-Shigella
ASV317	Bacteria	Firmicutes	Clostridia	Lachnospirales	Lachnospiraceae	Agathobacter
ASV319	Bacteria	Firmicutes	Clostridia	Lachnospirales	Lachnospiraceae	GCA-900066575
ASV320	Bacteria	Bacteroidota	Bacteroidia	Bacteroidales	NA	NA
ASV321	Bacteria	Bacteroidota	Bacteroidia	Bacteroidales	Prevotellaceae	Prevotellaceae NK3B31 group
ASV323	Bacteria	Firmicutes	Clostridia	Oscillospirales	Oscillospiraceae	UCG-003
ASV324	Bacteria	Bacteroidota	Bacteroidia	Bacteroidales	Rikenellaceae	Rikenellaceae RC9 gut group
ASV325	Bacteria	Firmicutes	Clostridia	Clostridia UCG-014	NA	NA
ASV327	Bacteria	Bacteroidota	Bacteroidia	Bacteroidales	Muribaculaceae	NA
ASV328	Bacteria	Firmicutes	Clostridia	Lachnospirales	Lachnospiraceae	Oribacterium
ASV329	Bacteria	Firmicutes	Bacilli	Erysipelotrichales	Erysipelotrichaceae	Turicibacter
ASV330	Bacteria	Firmicutes	Clostridia	Lachnospirales	Lachnospiraceae	Marvinbryantia
ASV331	Bacteria	Firmicutes	Clostridia	Clostridia UCG-014	NA	NA
ASV332	Bacteria	Bacteroidota	Bacteroidia	Bacteroidales	Rikenellaceae	Rikenellaceae RC9 gut group
ASV333	Bacteria	Firmicutes	Clostridia	Christensenellales	Christensenellaceae	Christensenellaceae R-7 group
ASV334	Bacteria	Bacteroidota	Bacteroidia	Bacteroidales	Bacteroidaceae	Bacteroides
ASV335	Bacteria	Firmicutes	Clostridia	Lachnospirales	Lachnospiraceae	NA
ASV336	Bacteria	Firmicutes	Clostridia	Lachnospirales	Lachnospiraceae	NA
ASV337	Bacteria	Firmicutes	Clostridia	Clostridia UCG-014	NA	NA
ASV339	Bacteria	Firmicutes	Clostridia	Oscillospirales	Ruminococcaceae	NA
ASV340	Bacteria	Firmicutes	Clostridia	Oscillospirales	Oscillospiraceae	UCG-002
ASV341	Bacteria	Firmicutes	Clostridia	Peptostreptococcales-Tissierellales	Anaerovoracaceae	Family XIII UCG-001
ASV342	Bacteria	Firmicutes	Clostridia	Oscillospirales	Ruminococcaceae	Subdoligranulum
ASV343	Bacteria	Firmicutes	Clostridia	Oscillospirales	Oscillospiraceae	UCG-005
ASV344	Bacteria	Firmicutes	Clostridia	Lachnospirales	Lachnospiraceae	Lachnoclostridium
ASV345	Bacteria	Firmicutes	Clostridia	Oscillospirales	Oscillospiraceae	UCG-005
ASV346	Bacteria	Desulfobacterota	Desulfovibrionia	Desulfovibrionales	Desulfovibrionaceae	Bilophila
ASV347	Bacteria	Firmicutes	Clostridia	Lachnospirales	Lachnospiraceae	Roseburia
ASV348	Bacteria	Firmicutes	Bacilli	Bacillales	Planococcaceae	NA
ASV349	Bacteria	Firmicutes	Clostridia	Lachnospirales	Lachnospiraceae	NA
ASV350	Bacteria	Firmicutes	Clostridia	Lachnospirales	Lachnospiraceae	Lachnospiraceae UCG-004
ASV351	Bacteria	Firmicutes	Bacilli	Erysipelotrichales	Erysipelatoclostridiaceae	Erysipelatoclostridium
ASV352	Bacteria	Cyanobacteria	Vampirivibrionia	Gastranaerophilales	NA	NA
ASV353	Bacteria	Firmicutes	Clostridia	Christensenellales	Christensenellaceae	Christensenellaceae R-7 group
ASV355	Bacteria	Firmicutes	Clostridia	Oscillospirales	Ruminococcaceae	Subdoligranulum
ASV356	Bacteria	Bacteroidota	Bacteroidia	Bacteroidales	Prevotellaceae	Prevotella
ASV358	Bacteria	Proteobacteria	Alphaproteobacteria	Rhodospirillales	NA	NA
ASV359	Bacteria	Firmicutes	Clostridia	Clostridiales	Clostridiaceae	Clostridium sensu stricto 1
ASV360	Bacteria	Firmicutes	Bacilli	Bacillales	Planococcaceae	Solibacillus
ASV361	Bacteria	Firmicutes	Clostridia	Lachnospirales	Lachnospiraceae	Oribacterium
ASV362	Bacteria	Firmicutes	Clostridia	Lachnospirales	Lachnospiraceae	NA
ASV363	Bacteria	Firmicutes	Clostridia	Oscillospirales	Oscillospiraceae	NK4A214 group
ASV366	Bacteria	Proteobacteria	Alphaproteobacteria	Rhodospirillales	NA	NA
ASV367	Bacteria	Firmicutes	Clostridia	Oscillospirales	UCG-010	NA
ASV369	Bacteria	Bacteroidota	Bacteroidia	Bacteroidales	Prevotellaceae	Prevotella_9
ASV370	Bacteria	Firmicutes	Clostridia	Lachnospirales	Lachnospiraceae	NA
ASV371	Bacteria	Firmicutes	Clostridia	Oscillospirales	Oscillospiraceae	Colidextribacter
ASV372	Bacteria	Firmicutes	Clostridia	Lachnospirales	Lachnospiraceae	NA
ASV373	Bacteria	Bacteroidota	Bacteroidia	Bacteroidales	Bacteroidaceae	Bacteroides
ASV374	Bacteria	Firmicutes	Clostridia	Oscillospirales	Ruminococcaceae	NA
ASV375	Bacteria	Firmicutes	Clostridia	Lachnospirales	Lachnospiraceae	Lachnospiraceae UCG-003
ASV376	Bacteria	Firmicutes	Clostridia	Lachnospirales	Lachnospiraceae	Lachnoclostridium
ASV377	Bacteria	Firmicutes	Clostridia	Lachnospirales	Lachnospiraceae	Coprococcus
ASV378	Bacteria	Firmicutes	Clostridia	Clostridia UCG-014	NA	NA
ASV379	Bacteria	Firmicutes	Clostridia	Lachnospirales	Lachnospiraceae	Blautia
ASV381	Bacteria	Firmicutes	Clostridia	Christensenellales	Christensenellaceae	Christensenellaceae R-7 group
ASV382	Bacteria	Firmicutes	Clostridia	Lachnospirales	Lachnospiraceae	Anaerostipes
ASV383	Bacteria	Firmicutes	Clostridia	Lachnospirales	Lachnospiraceae	NA
ASV384	Bacteria	Firmicutes	Clostridia	Lachnospirales	Lachnospiraceae	Lachnospiraceae FCS020 group
ASV388	Bacteria	Bacteroidota	Bacteroidia	Bacteroidales	Bacteroidales RF16 group	NA
ASV389	Bacteria	Firmicutes	Clostridia	Lachnospirales	Lachnospiraceae	Lachnospiraceae FCS020 group
ASV390	Bacteria	Proteobacteria	Gammaproteobacteria	Enterobacterales	Enterobacteriaceae	Pseudocitrobacter
ASV391	Bacteria	Cyanobacteria	Vampirivibrionia	Gastranaerophilales	NA	NA
ASV392	Bacteria	Firmicutes	Clostridia	Lachnospirales	Lachnospiraceae	Lachnospiraceae NK4A136 group
ASV395	Bacteria	Firmicutes	Bacilli	Lactobacillales	Lactobacillaceae	Ligilactobacillus
ASV396	Bacteria	Firmicutes	Bacilli	RF39	NA	NA
ASV397	Bacteria	Firmicutes	Clostridia	Peptostreptococcales-Tissierellales	Peptostreptococcaceae	Romboutsia
ASV399	Bacteria	Firmicutes	Clostridia	Clostridia UCG-014	NA	NA
ASV400	Bacteria	Firmicutes	Bacilli	Lactobacillales	Streptococcaceae	Streptococcus
ASV401	Bacteria	Firmicutes	Clostridia	Oscillospirales	Ruminococcaceae	Ruminococcus
ASV402	Bacteria	Firmicutes	Clostridia	Oscillospirales	Ruminococcaceae	Ruminococcus
ASV405	Bacteria	Bacteroidota	Bacteroidia	Bacteroidales	Muribaculaceae	NA
ASV406	Bacteria	Firmicutes	Clostridia	Christensenellales	Christensenellaceae	Christensenellaceae R-7 group
ASV408	Bacteria	Firmicutes	Clostridia	Clostridia vadinBB60 group	NA	NA
ASV409	Bacteria	Firmicutes	Clostridia	Peptostreptococcales-Tissierellales	Anaerovoracaceae	Mogibacterium
ASV410	Bacteria	Firmicutes	Clostridia	Lachnospirales	Lachnospiraceae	NA
ASV411	Bacteria	Firmicutes	Clostridia	Oscillospirales	Ruminococcaceae	Negativibacillus
ASV412	Bacteria	Firmicutes	Clostridia	Oscillospirales	Ruminococcaceae	Faecalibacterium
ASV413	Bacteria	Firmicutes	Clostridia	Christensenellales	Christensenellaceae	Christensenellaceae R-7 group
ASV415	Bacteria	Firmicutes	Clostridia	Oscillospirales	[Eubacterium] coprostanoligenes group	NA
ASV416	Bacteria	Bacteroidota	Bacteroidia	Bacteroidales	Tannerellaceae	Parabacteroides
ASV417	Bacteria	Bacteroidota	Bacteroidia	Bacteroidales	Rikenellaceae	Rikenellaceae RC9 gut group
ASV418	Bacteria	Firmicutes	Clostridia	Lachnospirales	Lachnospiraceae	NA
ASV419	Bacteria	Actinobacteriota	Coriobacteriia	Coriobacteriales	Atopobiaceae	NA
ASV420	Bacteria	Firmicutes	Clostridia	Clostridia UCG-014	NA	NA
ASV421	Bacteria	Firmicutes	Clostridia	Oscillospirales	Oscillospiraceae	NA
ASV422	Bacteria	Firmicutes	Clostridia	Lachnospirales	Lachnospiraceae	Lachnospiraceae UCG-001
ASV424	Bacteria	Elusimicrobiota	Elusimicrobia	Elusimicrobiales	Elusimicrobiaceae	Elusimicrobium
ASV425	Bacteria	Firmicutes	Clostridia	Oscillospirales	Oscillospiraceae	UCG-005
ASV426	Bacteria	Firmicutes	Clostridia	Oscillospirales	Oscillospiraceae	UCG-005
ASV427	Bacteria	Firmicutes	Clostridia	Lachnospirales	Lachnospiraceae	NA
ASV428	Bacteria	Bacteroidota	Bacteroidia	Bacteroidales	Prevotellaceae	Prevotella_9
ASV430	Bacteria	Proteobacteria	Alphaproteobacteria	Rhodospirillales	NA	NA
ASV431	Bacteria	Firmicutes	Bacilli	Erysipelotrichales	Erysipelatoclostridiaceae	Coprobacillus
ASV432	Bacteria	Proteobacteria	Gammaproteobacteria	Burkholderiales	Sutterellaceae	Sutterella
ASV433	Bacteria	Firmicutes	Clostridia	Lachnospirales	Lachnospiraceae	Roseburia
ASV434	Bacteria	Firmicutes	Clostridia	Lachnospirales	Lachnospiraceae	NA
ASV436	Bacteria	Bacteroidota	Bacteroidia	Bacteroidales	Bacteroidaceae	Bacteroides
ASV437	Bacteria	Firmicutes	Clostridia	Lachnospirales	Lachnospiraceae	Lachnospiraceae UCG-004
ASV438	Bacteria	Firmicutes	Bacilli	RF39	NA	NA
ASV439	Bacteria	Firmicutes	Clostridia	Clostridia UCG-014	NA	NA
ASV441	Bacteria	Firmicutes	Clostridia	Oscillospirales	Ruminococcaceae	Faecalibacterium
ASV442	Bacteria	Firmicutes	Clostridia	Oscillospirales	Oscillospiraceae	Oscillibacter
ASV443	Bacteria	Firmicutes	Clostridia	Lachnospirales	Lachnospiraceae	[Eubacterium] ventriosum group
ASV444	Bacteria	Firmicutes	Clostridia	Clostridia UCG-014	NA	NA
ASV446	Bacteria	Firmicutes	Clostridia	Oscillospirales	Ruminococcaceae	Ruminococcus
ASV447	Bacteria	Bacteroidota	Bacteroidia	Bacteroidales	Bacteroidaceae	Bacteroides
ASV449	Bacteria	Firmicutes	Clostridia	Lachnospirales	Lachnospiraceae	CAG-56
ASV450	Bacteria	Firmicutes	Clostridia	Lachnospirales	Lachnospiraceae	NA
ASV451	Bacteria	Bacteroidota	Bacteroidia	Bacteroidales	Tannerellaceae	Parabacteroides
ASV452	Bacteria	Firmicutes	Clostridia	Oscillospirales	Ruminococcaceae	Ruminococcus
ASV453	Bacteria	Firmicutes	Bacilli	Lactobacillales	Lactobacillaceae	Leuconostoc
ASV454	Bacteria	Firmicutes	Clostridia	Lachnospirales	Lachnospiraceae	Lachnoclostridium
ASV455	Bacteria	Bacteroidota	Bacteroidia	Bacteroidales	Prevotellaceae	Prevotella
ASV456	Bacteria	Firmicutes	Clostridia	Oscillospirales	UCG-010	NA
ASV457	Bacteria	Firmicutes	Clostridia	Oscillospirales	Oscillospiraceae	UCG-005
ASV458	Bacteria	Firmicutes	Clostridia	Oscillospirales	Oscillospiraceae	UCG-002
ASV459	Bacteria	Firmicutes	Clostridia	Lachnospirales	Lachnospiraceae	Lachnospiraceae UCG-004
ASV461	Bacteria	Firmicutes	Clostridia	Oscillospirales	Ruminococcaceae	Ruminococcus
ASV462	Bacteria	Firmicutes	Clostridia	Oscillospirales	Ruminococcaceae	Paludicola
ASV463	Bacteria	Firmicutes	Clostridia	Oscillospirales	Ruminococcaceae	[Eubacterium] siraeum group
ASV464	Bacteria	Firmicutes	Clostridia	Oscillospirales	Ruminococcaceae	Faecalibacterium
ASV465	Bacteria	Firmicutes	Clostridia	Oscillospirales	Ruminococcaceae	Ruminococcus
ASV466	Bacteria	Firmicutes	Clostridia	Lachnospirales	Lachnospiraceae	Agathobacter
ASV468	Bacteria	Firmicutes	Clostridia	Christensenellales	Christensenellaceae	Christensenellaceae R-7 group
ASV470	Bacteria	Bacteroidota	Bacteroidia	Bacteroidales	Bacteroidaceae	Bacteroides
ASV472	Bacteria	Firmicutes	Bacilli	Lactobacillales	Streptococcaceae	Streptococcus
ASV473	Bacteria	Firmicutes	Bacilli	Acholeplasmatales	Acholeplasmataceae	Anaeroplasma
ASV474	Bacteria	Firmicutes	Clostridia	Christensenellales	Christensenellaceae	Christensenellaceae R-7 group
ASV475	Bacteria	Bacteroidota	Bacteroidia	Bacteroidales	Rikenellaceae	Rikenellaceae RC9 gut group
ASV476	Bacteria	Bacteroidota	Bacteroidia	Bacteroidales	Prevotellaceae	Prevotellaceae UCG-001
ASV477	Bacteria	Firmicutes	Clostridia	Clostridiales	Clostridiaceae	Clostridium sensu stricto 1
ASV479	Bacteria	Firmicutes	Clostridia	Lachnospirales	Lachnospiraceae	Blautia
ASV480	Bacteria	Firmicutes	Bacilli	Erysipelotrichales	Erysipelotrichaceae	Erysipelotrichaceae UCG-006
ASV481	Bacteria	Firmicutes	Bacilli	RF39	NA	NA
ASV483	Bacteria	Firmicutes	Clostridia	Clostridiales	Clostridiaceae	Clostridium sensu stricto 1
ASV484	Bacteria	Firmicutes	Clostridia	Christensenellales	Christensenellaceae	Christensenellaceae R-7 group
ASV485	Bacteria	Firmicutes	Clostridia	Clostridia UCG-014	NA	NA
ASV486	Bacteria	Firmicutes	Bacilli	RF39	NA	NA
ASV487	Bacteria	Proteobacteria	Gammaproteobacteria	Burkholderiales	Sutterellaceae	Sutterella
ASV489	Bacteria	Cyanobacteria	Vampirivibrionia	Gastranaerophilales	NA	NA
ASV490	Bacteria	Firmicutes	Bacilli	Erysipelotrichales	Erysipelotrichaceae	[Clostridium] innocuum group
ASV491	Bacteria	Bacteroidota	Bacteroidia	Bacteroidales	Prevotellaceae	Prevotella_7
ASV495	Bacteria	Cyanobacteria	Vampirivibrionia	Gastranaerophilales	NA	NA
ASV496	Bacteria	Firmicutes	Clostridia	Oscillospirales	Oscillospiraceae	UCG-005
ASV497	Bacteria	Firmicutes	Clostridia	Lachnospirales	Lachnospiraceae	[Eubacterium] xylanophilum group
ASV498	Bacteria	Actinobacteriota	Actinobacteria	Actinomycetales	Actinomycetaceae	Actinomyces
ASV499	Bacteria	Bacteroidota	Bacteroidia	Bacteroidales	Tannerellaceae	Parabacteroides
ASV502	Bacteria	Firmicutes	Negativicutes	Veillonellales-Selenomonadales	Selenomonadaceae	Megamonas
ASV503	Bacteria	Firmicutes	Clostridia	Clostridia vadinBB60 group	NA	NA
ASV504	Bacteria	Verrucomicrobiota	Lentisphaeria	Oligosphaerales	Oligosphaeraceae	Z20
ASV505	Bacteria	Firmicutes	Clostridia	Monoglobales	Monoglobaceae	Monoglobus
ASV506	Bacteria	Firmicutes	Clostridia	Oscillospirales	Ruminococcaceae	Subdoligranulum
ASV508	Bacteria	Firmicutes	Clostridia	Oscillospirales	Oscillospiraceae	NK4A214 group
ASV509	Bacteria	Bacteroidota	Bacteroidia	Bacteroidales	Prevotellaceae	Prevotella_7
ASV510	Bacteria	Firmicutes	Clostridia	Lachnospirales	Lachnospiraceae	Lachnospiraceae ND3007 group
ASV511	Bacteria	Firmicutes	Bacilli	Erysipelotrichales	Erysipelatoclostridiaceae	Erysipelatoclostridium
ASV512	Bacteria	Firmicutes	Clostridia	Lachnospirales	Lachnospiraceae	Lachnospira
ASV513	Bacteria	Firmicutes	Clostridia	Christensenellales	Christensenellaceae	NA
ASV514	Bacteria	Firmicutes	Bacilli	Lactobacillales	Streptococcaceae	Lactococcus
ASV515	Bacteria	Bacteroidota	Bacteroidia	Bacteroidales	Rikenellaceae	Rikenellaceae RC9 gut group
ASV516	Bacteria	Bacteroidota	Bacteroidia	Bacteroidales	Bacteroidaceae	Bacteroides
ASV517	Bacteria	Firmicutes	Bacilli	RF39	NA	NA
ASV518	Bacteria	Firmicutes	Clostridia	Lachnospirales	Lachnospiraceae	[Eubacterium] hallii group
ASV520	Bacteria	Firmicutes	Clostridia	Oscillospirales	UCG-010	NA
ASV521	Bacteria	Firmicutes	Clostridia	Clostridia UCG-014	NA	NA
ASV522	Bacteria	Proteobacteria	Gammaproteobacteria	Burkholderiales	Sutterellaceae	Parasutterella
ASV523	Bacteria	Firmicutes	Clostridia	Lachnospirales	Lachnospiraceae	Lachnoclostridium
ASV524	Bacteria	Firmicutes	Clostridia	Lachnospirales	Lachnospiraceae	Oribacterium
ASV525	Bacteria	Firmicutes	Clostridia	Christensenellales	Christensenellaceae	NA
ASV526	Bacteria	Firmicutes	Clostridia	Lachnospirales	Lachnospiraceae	[Eubacterium] ventriosum group
ASV527	Bacteria	Firmicutes	Clostridia	Oscillospirales	Ruminococcaceae	[Eubacterium] siraeum group
ASV528	Bacteria	Actinobacteriota	Coriobacteriia	Coriobacteriales	Eggerthellaceae	NA
ASV529	Bacteria	Firmicutes	Clostridia	Oscillospirales	Ruminococcaceae	NA
ASV531	Bacteria	Bacteroidota	Bacteroidia	Bacteroidales	Marinifilaceae	Odoribacter
ASV532	Bacteria	Firmicutes	Clostridia	Oscillospirales	UCG-010	NA
ASV533	Bacteria	Firmicutes	Clostridia	Oscillospirales	UCG-010	NA
ASV534	Bacteria	Firmicutes	Clostridia	Christensenellales	Christensenellaceae	Christensenellaceae R-7 group
ASV535	Bacteria	Firmicutes	Clostridia	Lachnospirales	Lachnospiraceae	Lachnospiraceae FCS020 group
ASV537	Bacteria	Firmicutes	Clostridia	Oscillospirales	Oscillospiraceae	UCG-002
ASV538	Bacteria	Firmicutes	Bacilli	RF39	NA	NA
ASV539	Bacteria	Firmicutes	Bacilli	RF39	NA	NA
ASV541	Bacteria	Firmicutes	Clostridia	Oscillospirales	Oscillospiraceae	UCG-002
ASV542	Bacteria	Firmicutes	Clostridia	Oscillospirales	Oscillospiraceae	NK4A214 group
ASV543	Archaea	Euryarchaeota	Methanobacteria	Methanobacteriales	Methanobacteriaceae	Methanosphaera
ASV545	Bacteria	Bacteroidota	Bacteroidia	Bacteroidales	Bacteroidaceae	Bacteroides
ASV549	Bacteria	Firmicutes	Clostridia	Christensenellales	Christensenellaceae	Christensenellaceae R-7 group
ASV550	Bacteria	Firmicutes	Clostridia	Lachnospirales	Lachnospiraceae	[Eubacterium] eligens group
ASV551	Bacteria	Firmicutes	Bacilli	Bacillales	Planococcaceae	Kurthia
ASV552	Bacteria	Firmicutes	Clostridia	Clostridia UCG-014	NA	NA
ASV553	Bacteria	Firmicutes	Clostridia	Lachnospirales	Lachnospiraceae	Agathobacter
ASV554	Bacteria	Firmicutes	Clostridia	Clostridia vadinBB60 group	NA	NA
ASV555	Bacteria	Firmicutes	Clostridia	Lachnospirales	Lachnospiraceae	Lachnospiraceae UCG-003
ASV556	Bacteria	Firmicutes	Clostridia	Lachnospirales	Lachnospiraceae	Marvinbryantia
ASV558	Bacteria	Firmicutes	Clostridia	Oscillospirales	[Eubacterium] coprostanoligenes group	NA
ASV559	Bacteria	Firmicutes	Bacilli	Bacillales	Bacillaceae	NA
ASV560	Bacteria	Firmicutes	Clostridia	Lachnospirales	Lachnospiraceae	Blautia
ASV561	Bacteria	Firmicutes	Clostridia	Oscillospirales	Oscillospiraceae	UCG-005
ASV562	Bacteria	Firmicutes	Clostridia	Oscillospirales	Oscillospiraceae	UCG-002
ASV563	Bacteria	Firmicutes	Clostridia	Oscillospirales	Oscillospiraceae	Colidextribacter
ASV564	Bacteria	Firmicutes	Clostridia	Clostridia UCG-014	NA	NA
ASV565	Bacteria	Firmicutes	Clostridia	Clostridia UCG-014	NA	NA
ASV568	Bacteria	Firmicutes	Clostridia	Lachnospirales	Lachnospiraceae	Coprococcus
ASV569	Bacteria	Firmicutes	Clostridia	Clostridia UCG-014	NA	NA
ASV570	Bacteria	Firmicutes	Bacilli	RF39	NA	NA
ASV571	Bacteria	Firmicutes	Bacilli	RF39	NA	NA
ASV572	Bacteria	Firmicutes	Bacilli	RF39	NA	NA
ASV573	Bacteria	Firmicutes	Clostridia	Lachnospirales	Lachnospiraceae	NA
ASV574	Bacteria	Firmicutes	Clostridia	Oscillospirales	[Eubacterium] coprostanoligenes group	NA
ASV576	Bacteria	Firmicutes	Clostridia	Oscillospirales	Butyricicoccaceae	Butyricicoccus
ASV577	Bacteria	Bacteroidota	Bacteroidia	Bacteroidales	Prevotellaceae	Prevotella
ASV578	Bacteria	Firmicutes	Clostridia	Lachnospirales	Lachnospiraceae	[Eubacterium] eligens group
ASV579	Bacteria	Firmicutes	Clostridia	Oscillospirales	Ruminococcaceae	Subdoligranulum
ASV580	Bacteria	Firmicutes	Clostridia	Oscillospirales	Oscillospiraceae	Flavonifractor
ASV581	Bacteria	Firmicutes	Clostridia	Peptococcales	Peptococcaceae	Peptococcus
ASV583	Bacteria	Bacteroidota	Bacteroidia	Bacteroidales	Prevotellaceae	Prevotella
ASV584	Bacteria	Firmicutes	Bacilli	Erysipelotrichales	Erysipelotrichaceae	Solobacterium
ASV585	Bacteria	Firmicutes	Clostridia	Oscillospirales	UCG-010	NA
ASV586	Bacteria	Firmicutes	Bacilli	RF39	NA	NA
ASV587	Bacteria	Campylobacterota	Campylobacteria	Campylobacterales	Campylobacteraceae	Campylobacter
ASV590	Bacteria	Firmicutes	Clostridia	Lachnospirales	Lachnospiraceae	[Bacteroides] pectinophilus group
ASV591	Bacteria	Firmicutes	Clostridia	Oscillospirales	Oscillospiraceae	NK4A214 group
ASV592	Bacteria	Firmicutes	Clostridia	Lachnospirales	Lachnospiraceae	Lachnospiraceae UCG-001
ASV593	Bacteria	Firmicutes	Clostridia	Lachnospirales	Lachnospiraceae	NA
ASV595	Bacteria	Firmicutes	Clostridia	Clostridiales	Clostridiaceae	Clostridium sensu stricto 1
ASV596	Bacteria	Firmicutes	Clostridia	Clostridia UCG-014	NA	NA
ASV597	Bacteria	Bacteroidota	Bacteroidia	Bacteroidales	Rikenellaceae	Rikenellaceae RC9 gut group
ASV598	Bacteria	Firmicutes	Bacilli	RF39	NA	NA
ASV599	Bacteria	Bacteroidota	Bacteroidia	Bacteroidales	Tannerellaceae	Parabacteroides
ASV601	Bacteria	Firmicutes	Clostridia	Oscillospirales	UCG-010	NA
ASV602	Bacteria	Bacteroidota	Bacteroidia	Bacteroidales	Rikenellaceae	Alistipes
ASV604	Bacteria	Firmicutes	Clostridia	Oscillospirales	Ruminococcaceae	Faecalibacterium
ASV606	Bacteria	Firmicutes	Clostridia	Oscillospirales	Oscillospiraceae	Oscillibacter
ASV609	Bacteria	Firmicutes	Clostridia	Christensenellales	Christensenellaceae	Christensenellaceae R-7 group
ASV610	Bacteria	Firmicutes	Bacilli	RF39	NA	NA
ASV612	Bacteria	Firmicutes	Negativicutes	Veillonellales-Selenomonadales	Selenomonadaceae	Mitsuokella
ASV613	Bacteria	Firmicutes	Bacilli	RF39	NA	NA
ASV615	Bacteria	Firmicutes	Clostridia	Lachnospirales	Lachnospiraceae	NA
ASV616	Bacteria	Firmicutes	Clostridia	Oscillospirales	Ruminococcaceae	Subdoligranulum
ASV617	Bacteria	Firmicutes	Clostridia	Oscillospirales	[Eubacterium] coprostanoligenes group	NA
ASV618	Bacteria	Bacteroidota	Bacteroidia	Bacteroidales	Prevotellaceae	Prevotella
ASV619	Bacteria	Firmicutes	Clostridia	Clostridia UCG-014	NA	NA
ASV623	Bacteria	Bacteroidota	Bacteroidia	Bacteroidales	Prevotellaceae	Prevotellaceae NK3B31 group
ASV624	Bacteria	Bacteroidota	Bacteroidia	Bacteroidales	Prevotellaceae	Alloprevotella
ASV626	Bacteria	Bacteroidota	Bacteroidia	Bacteroidales	Prevotellaceae	Prevotellaceae UCG-004
ASV628	Bacteria	Firmicutes	Clostridia	Oscillospirales	Oscillospiraceae	UCG-005
ASV630	Bacteria	Firmicutes	Clostridia	Clostridia vadinBB60 group	NA	NA
ASV631	Bacteria	Firmicutes	Clostridia	Oscillospirales	Ruminococcaceae	NA
ASV633	Bacteria	Desulfobacterota	Desulfovibrionia	Desulfovibrionales	Desulfovibrionaceae	Bilophila
ASV634	Bacteria	Firmicutes	Clostridia	Oscillospirales	Oscillospiraceae	NA
ASV635	Bacteria	Firmicutes	Clostridia	Lachnospirales	Lachnospiraceae	NA
ASV636	Bacteria	Firmicutes	Clostridia	Oscillospirales	Oscillospiraceae	NK4A214 group
ASV637	Bacteria	Proteobacteria	Gammaproteobacteria	Burkholderiales	Sutterellaceae	Sutterella
ASV638	Bacteria	Firmicutes	Clostridia	Peptostreptococcales-Tissierellales	Anaerovoracaceae	Family XIII AD3011 group
ASV639	Bacteria	Bacteroidota	Bacteroidia	Bacteroidales	Tannerellaceae	Parabacteroides
ASV641	Bacteria	Cyanobacteria	Vampirivibrionia	Gastranaerophilales	NA	NA
ASV642	Bacteria	Firmicutes	Clostridia	Lachnospirales	Lachnospiraceae	Howardella
ASV643	Bacteria	Actinobacteriota	Coriobacteriia	Coriobacteriales	Eggerthellaceae	Slackia
ASV644	Bacteria	Firmicutes	Clostridia	Lachnospirales	Lachnospiraceae	Roseburia
ASV646	Bacteria	Firmicutes	Clostridia	Oscillospirales	Ruminococcaceae	Candidatus Soleaferrea
ASV647	Bacteria	Firmicutes	Clostridia	Lachnospirales	Lachnospiraceae	Lachnospiraceae UCG-001
ASV648	Bacteria	Firmicutes	Clostridia	Lachnospirales	Lachnospiraceae	Dorea
ASV652	Bacteria	Firmicutes	Clostridia	Oscillospirales	Butyricicoccaceae	UCG-009
ASV656	Bacteria	Firmicutes	Clostridia	Clostridia UCG-014	NA	NA
ASV657	Bacteria	Firmicutes	Bacilli	RF39	NA	NA
ASV658	Bacteria	Firmicutes	Clostridia	Lachnospirales	Lachnospiraceae	NA
ASV659	Bacteria	Proteobacteria	Alphaproteobacteria	Rhodospirillales	NA	NA
ASV660	Bacteria	Firmicutes	Clostridia	Lachnospirales	Lachnospiraceae	[Eubacterium] hallii group
ASV661	Bacteria	Firmicutes	Clostridia	Clostridia UCG-014	NA	NA
ASV662	Bacteria	Firmicutes	Clostridia	Peptostreptococcales-Tissierellales	Anaerovoracaceae	Family XIII AD3011 group
ASV663	Bacteria	Proteobacteria	Alphaproteobacteria	Rhodospirillales	NA	NA
ASV664	Bacteria	Firmicutes	Clostridia	Oscillospirales	UCG-010	NA
ASV665	Bacteria	Firmicutes	Clostridia	Lachnospirales	Lachnospiraceae	Tyzzerella
ASV666	Bacteria	Firmicutes	Clostridia	Oscillospirales	UCG-010	NA
ASV668	Bacteria	Firmicutes	Clostridia	Lachnospirales	Lachnospiraceae	Coprococcus
ASV669	Bacteria	Firmicutes	Clostridia	Clostridia UCG-014	NA	NA
ASV671	Bacteria	Firmicutes	Clostridia	Peptostreptococcales-Tissierellales	Anaerovoracaceae	Family XIII AD3011 group
ASV672	Bacteria	Firmicutes	Clostridia	Lachnospirales	Lachnospiraceae	Lachnospiraceae UCG-010
ASV673	Bacteria	Firmicutes	Clostridia	Clostridia vadinBB60 group	NA	NA
ASV674	Bacteria	Firmicutes	Clostridia	Oscillospirales	UCG-010	NA
ASV676	Bacteria	Bacteroidota	Bacteroidia	Bacteroidales	Rikenellaceae	Alistipes
ASV678	Bacteria	Firmicutes	Bacilli	RF39	NA	NA
ASV679	Bacteria	Firmicutes	Clostridia	Clostridia vadinBB60 group	NA	NA
ASV681	Bacteria	Firmicutes	Bacilli	Lactobacillales	Lactobacillaceae	Ligilactobacillus
ASV682	Bacteria	Firmicutes	Clostridia	Christensenellales	Christensenellaceae	Christensenellaceae R-7 group
ASV683	Bacteria	Bacteroidota	Bacteroidia	Bacteroidales	Bacteroidaceae	Bacteroides
ASV686	Bacteria	Firmicutes	Clostridia	Clostridia vadinBB60 group	NA	NA
ASV689	Bacteria	Firmicutes	Clostridia	Oscillospirales	Ruminococcaceae	NA
ASV690	Bacteria	Firmicutes	Clostridia	Christensenellales	Christensenellaceae	Christensenellaceae R-7 group
ASV691	Bacteria	Firmicutes	Clostridia	Lachnospirales	Lachnospiraceae	[Eubacterium] ruminantium group
ASV694	Bacteria	Firmicutes	Clostridia	Oscillospirales	UCG-010	NA
ASV695	Bacteria	Firmicutes	Bacilli	RF39	NA	NA
ASV696	Bacteria	Firmicutes	Clostridia	Lachnospirales	Lachnospiraceae	NA
ASV697	Bacteria	Firmicutes	Negativicutes	Veillonellales-Selenomonadales	Selenomonadaceae	Anaerovibrio
ASV698	Bacteria	Firmicutes	Clostridia	Oscillospirales	Butyricicoccaceae	UCG-009
ASV703	Bacteria	Elusimicrobiota	Elusimicrobia	Elusimicrobiales	Elusimicrobiaceae	Elusimicrobium
ASV704	Bacteria	Firmicutes	Clostridia	Lachnospirales	Lachnospiraceae	Marvinbryantia
ASV705	Bacteria	Firmicutes	Clostridia	Clostridia vadinBB60 group	NA	NA
ASV707	Bacteria	Firmicutes	Clostridia	Oscillospirales	Oscillospiraceae	Intestinimonas
ASV708	Bacteria	Firmicutes	Clostridia	Oscillospirales	UCG-010	NA
ASV711	Bacteria	Elusimicrobiota	Elusimicrobia	Elusimicrobiales	Elusimicrobiaceae	Elusimicrobium
ASV715	Bacteria	Bacteroidota	Bacteroidia	Bacteroidales	Prevotellaceae	Prevotella_7
ASV716	Bacteria	Firmicutes	Clostridia	Oscillospirales	Oscillospiraceae	UCG-005
ASV718	Bacteria	Bacteroidota	Bacteroidia	Bacteroidales	Rikenellaceae	Rikenellaceae RC9 gut group
ASV719	Bacteria	Firmicutes	Negativicutes	Veillonellales-Selenomonadales	Veillonellaceae	Allisonella
ASV720	Bacteria	Firmicutes	Clostridia	Lachnospirales	Lachnospiraceae	Lachnospiraceae FCS020 group
ASV721	Bacteria	Firmicutes	Negativicutes	Veillonellales-Selenomonadales	Veillonellaceae	Veillonella
ASV722	Bacteria	Proteobacteria	Gammaproteobacteria	Burkholderiales	Comamonadaceae	NA
ASV724	Bacteria	Proteobacteria	Gammaproteobacteria	Burkholderiales	Oxalobacteraceae	Oxalobacter
ASV725	Bacteria	Firmicutes	Clostridia	Clostridia UCG-014	NA	NA
ASV726	Bacteria	Proteobacteria	Alphaproteobacteria	Rhodospirillales	NA	NA
ASV728	Bacteria	Firmicutes	Clostridia	Lachnospirales	Lachnospiraceae	NA
ASV732	Bacteria	Firmicutes	Clostridia	Oscillospirales	Ruminococcaceae	UBA1819
ASV733	Bacteria	Firmicutes	Clostridia	Oscillospirales	UCG-010	NA
ASV734	Bacteria	Bacteroidota	Bacteroidia	Bacteroidales	Rikenellaceae	Rikenellaceae RC9 gut group
ASV735	Bacteria	Firmicutes	Bacilli	Acholeplasmatales	Acholeplasmataceae	Anaeroplasma
ASV736	Bacteria	Firmicutes	Bacilli	Izemoplasmatales	NA	NA
ASV737	Bacteria	Firmicutes	Clostridia	Clostridia UCG-014	NA	NA
ASV738	Bacteria	Firmicutes	Clostridia	Oscillospirales	[Eubacterium] coprostanoligenes group	NA
ASV741	Bacteria	Firmicutes	Clostridia	Lachnospirales	Lachnospiraceae	NA
ASV742	Bacteria	Actinobacteriota	Coriobacteriia	Coriobacteriales	Eggerthellaceae	Eggerthella
ASV743	Bacteria	Firmicutes	Bacilli	RF39	NA	NA
ASV748	Bacteria	Firmicutes	Bacilli	Erysipelotrichales	Erysipelatoclostridiaceae	UCG-004
ASV749	Bacteria	Firmicutes	Bacilli	Bacillales	Planococcaceae	NA
ASV753	Bacteria	Firmicutes	Bacilli	Lactobacillales	Lactobacillaceae	Lactobacillus
ASV754	Bacteria	Firmicutes	Clostridia	Oscillospirales	[Eubacterium] coprostanoligenes group	NA
ASV756	Bacteria	Firmicutes	Bacilli	Acholeplasmatales	Acholeplasmataceae	Anaeroplasma
ASV759	Bacteria	Firmicutes	Clostridia	Oscillospirales	Ruminococcaceae	Incertae Sedis
ASV762	Bacteria	Bacteroidota	Bacteroidia	Bacteroidales	Bacteroidaceae	Bacteroides
ASV763	Bacteria	Firmicutes	Clostridia	Lachnospirales	Lachnospiraceae	NA
ASV765	Bacteria	Firmicutes	Clostridia	Peptostreptococcales-Tissierellales	Anaerovoracaceae	Family XIII AD3011 group
ASV766	Bacteria	Bacteroidota	Bacteroidia	Bacteroidales	Prevotellaceae	Paraprevotella
ASV767	Bacteria	Bacteroidota	Bacteroidia	Bacteroidales	Rikenellaceae	Rikenellaceae RC9 gut group
ASV770	Bacteria	Firmicutes	Bacilli	RF39	NA	NA
ASV771	Bacteria	Firmicutes	Bacilli	RF39	NA	NA
ASV775	Bacteria	Bacteroidota	Bacteroidia	Bacteroidales	Prevotellaceae	Prevotellaceae NK3B31 group
ASV779	Bacteria	Cyanobacteria	Vampirivibrionia	Gastranaerophilales	NA	NA
ASV782	Bacteria	Firmicutes	Clostridia	Clostridia UCG-014	NA	NA
ASV783	Bacteria	Firmicutes	Clostridia	Lachnospirales	Lachnospiraceae	Blautia
ASV785	Bacteria	Firmicutes	Clostridia	Lachnospirales	Lachnospiraceae	NA
ASV786	Bacteria	Firmicutes	Clostridia	Oscillospirales	Butyricicoccaceae	UCG-009
ASV787	Bacteria	Firmicutes	Clostridia	Clostridia UCG-014	NA	NA
ASV790	Bacteria	Firmicutes	Clostridia	Oscillospirales	Ruminococcaceae	NA
ASV791	Bacteria	Firmicutes	Clostridia	Oscillospirales	Ruminococcaceae	Ruminococcus
ASV792	Bacteria	Firmicutes	Clostridia	Lachnospirales	Lachnospiraceae	Lachnospiraceae NK4A136 group
ASV794	Bacteria	Firmicutes	Clostridia	Clostridia UCG-014	NA	NA
ASV798	Bacteria	Firmicutes	Clostridia	Oscillospirales	Oscillospiraceae	UCG-005
ASV800	Bacteria	Firmicutes	Clostridia	Oscillospirales	UCG-010	NA
ASV802	Bacteria	Firmicutes	Clostridia	Oscillospirales	Oscillospiraceae	UCG-003
ASV804	Bacteria	Firmicutes	Clostridia	Lachnospirales	Lachnospiraceae	Lachnospiraceae NK4B4 group
ASV806	Bacteria	Actinobacteriota	Coriobacteriia	Coriobacteriales	Atopobiaceae	Olsenella
ASV807	Bacteria	Cyanobacteria	Vampirivibrionia	Gastranaerophilales	NA	NA
ASV808	Bacteria	Firmicutes	Clostridia	Lachnospirales	Lachnospiraceae	Lachnospiraceae NK4A136 group
ASV809	Bacteria	Firmicutes	Clostridia	Peptostreptococcales-Tissierellales	Anaerovoracaceae	Family XIII AD3011 group
ASV810	Bacteria	Actinobacteriota	Actinobacteria	Actinomycetales	Actinomycetaceae	Arcanobacterium
ASV812	Bacteria	Firmicutes	Bacilli	RF39	NA	NA
ASV813	Bacteria	Firmicutes	Clostridia	Lachnospirales	Lachnospiraceae	Blautia
ASV815	Bacteria	Firmicutes	Clostridia	Oscillospirales	Ruminococcaceae	NA
ASV817	Bacteria	Firmicutes	Bacilli	RF39	NA	NA
ASV820	Bacteria	Firmicutes	Bacilli	RF39	NA	NA
ASV821	Bacteria	Firmicutes	Clostridia	Lachnospirales	Lachnospiraceae	Marvinbryantia
ASV822	Bacteria	Firmicutes	Clostridia	Lachnospirales	Lachnospiraceae	NA
ASV824	Bacteria	Actinobacteriota	Coriobacteriia	Coriobacteriales	Coriobacteriales Incertae Sedis	NA
ASV827	Bacteria	Firmicutes	Clostridia	Lachnospirales	Lachnospiraceae	NA
ASV830	Bacteria	Firmicutes	Clostridia	Christensenellales	Christensenellaceae	Christensenellaceae R-7 group
ASV833	Bacteria	Firmicutes	Clostridia	Oscillospirales	UCG-010	NA
ASV834	Bacteria	Firmicutes	Clostridia	Clostridia vadinBB60 group	NA	NA
ASV837	Bacteria	Firmicutes	Clostridia	Lachnospirales	Lachnospiraceae	Lachnospiraceae UCG-007
ASV842	Bacteria	Firmicutes	Clostridia	Peptostreptococcales-Tissierellales	Peptostreptococcaceae	Paeniclostridium
ASV844	Bacteria	Firmicutes	Clostridia	Christensenellales	Christensenellaceae	Christensenellaceae R-7 group
ASV845	Bacteria	Firmicutes	Bacilli	RF39	NA	NA
ASV847	Bacteria	Desulfobacterota	Desulfovibrionia	Desulfovibrionales	Desulfovibrionaceae	Bilophila
ASV849	Bacteria	Firmicutes	Clostridia	Oscillospirales	UCG-010	NA
ASV851	Bacteria	Fusobacteriota	Fusobacteriia	Fusobacteriales	Fusobacteriaceae	Fusobacterium
ASV852	Bacteria	Firmicutes	Clostridia	Oscillospirales	UCG-010	NA
ASV853	Bacteria	Firmicutes	Bacilli	Lactobacillales	Carnobacteriaceae	Granulicatella
ASV862	Bacteria	Firmicutes	Clostridia	Monoglobales	Monoglobaceae	Monoglobus
ASV863	Bacteria	Bacteroidota	Bacteroidia	Bacteroidales	Prevotellaceae	NA
ASV865	Bacteria	Firmicutes	Clostridia	Lachnospirales	Lachnospiraceae	[Eubacterium] ventriosum group
ASV866	Bacteria	Bacteroidota	Bacteroidia	Bacteroidales	Marinifilaceae	Butyricimonas
ASV867	Bacteria	Firmicutes	Clostridia	Peptococcales	Peptococcaceae	Peptococcus
ASV868	Bacteria	Firmicutes	Bacilli	RF39	NA	NA
ASV872	Bacteria	Actinobacteriota	Coriobacteriia	Coriobacteriales	Coriobacteriales Incertae Sedis	NA
ASV873	Bacteria	Firmicutes	Bacilli	RF39	NA	NA
ASV875	Bacteria	Actinobacteriota	Coriobacteriia	Coriobacteriales	Eggerthellaceae	Enterorhabdus
ASV879	Bacteria	Firmicutes	Clostridia	Oscillospirales	UCG-010	NA
ASV880	Bacteria	Firmicutes	Clostridia	Clostridia UCG-014	NA	NA
ASV881	Bacteria	Firmicutes	Clostridia	Oscillospirales	Ruminococcaceae	Ruminococcus
ASV884	Bacteria	Firmicutes	Clostridia	Clostridia UCG-014	NA	NA
ASV885	Bacteria	Firmicutes	Clostridia	Peptococcales	Peptococcaceae	Peptococcus
ASV886	Bacteria	Firmicutes	Clostridia	Lachnospirales	Lachnospiraceae	Lachnospiraceae NK4A136 group
ASV889	Bacteria	Firmicutes	Clostridia	Lachnospirales	Lachnospiraceae	Blautia
ASV894	Bacteria	Firmicutes	Clostridia	Lachnospirales	Lachnospiraceae	NA
ASV902	Bacteria	Firmicutes	Clostridia	Lachnospirales	Lachnospiraceae	Blautia
ASV907	Bacteria	Firmicutes	Clostridia	Clostridia vadinBB60 group	NA	NA
ASV912	Bacteria	Firmicutes	Bacilli	Staphylococcales	Gemellaceae	Gemella
ASV917	Bacteria	Actinobacteriota	Actinobacteria	Micrococcales	Micrococcaceae	Rothia
ASV918	Bacteria	Firmicutes	Clostridia	Lachnospirales	Defluviitaleaceae	Defluviitaleaceae UCG-011
ASV923	Bacteria	Firmicutes	Clostridia	Monoglobales	Monoglobaceae	Monoglobus
ASV926	Bacteria	Firmicutes	Bacilli	RF39	NA	NA
ASV927	Bacteria	Firmicutes	Bacilli	RF39	NA	NA
ASV928	Bacteria	Firmicutes	Bacilli	RF39	NA	NA
ASV932	Bacteria	Firmicutes	Clostridia	Lachnospirales	Lachnospiraceae	Lachnospiraceae ND3007 group
ASV933	Bacteria	Firmicutes	Clostridia	Clostridia UCG-014	NA	NA
ASV938	Bacteria	Firmicutes	Clostridia	Clostridia UCG-014	NA	NA
ASV939	Bacteria	Firmicutes	Clostridia	Clostridia UCG-014	NA	NA
ASV940	Bacteria	Firmicutes	Bacilli	RF39	NA	NA
ASV945	Bacteria	Firmicutes	Clostridia	Oscillospirales	Oscillospiraceae	NK4A214 group
ASV947	Bacteria	Campylobacterota	Campylobacteria	Campylobacterales	Campylobacteraceae	Campylobacter
ASV948	Bacteria	Firmicutes	Clostridia	Clostridia UCG-014	NA	NA
ASV951	Bacteria	Firmicutes	Clostridia	Lachnospirales	Lachnospiraceae	Coprococcus
ASV952	Bacteria	Firmicutes	Clostridia	Clostridia UCG-014	NA	NA
ASV953	Bacteria	Firmicutes	Clostridia	Christensenellales	Christensenellaceae	Christensenellaceae R-7 group
ASV956	Bacteria	Bacteroidota	Bacteroidia	Bacteroidales	Bacteroidaceae	Bacteroides
ASV959	Bacteria	Bacteroidota	Bacteroidia	Bacteroidales	Tannerellaceae	Parabacteroides
ASV964	Bacteria	Firmicutes	Negativicutes	Veillonellales-Selenomonadales	Veillonellaceae	Megasphaera
ASV966	Bacteria	Firmicutes	Bacilli	RF39	NA	NA
ASV971	Bacteria	Firmicutes	Clostridia	Christensenellales	Christensenellaceae	Christensenellaceae R-7 group
ASV972	Bacteria	Firmicutes	Clostridia	Oscillospirales	UCG-010	NA
ASV973	Bacteria	Firmicutes	Clostridia	NA	NA	NA
ASV974	Bacteria	Firmicutes	Bacilli	RF39	NA	NA
ASV975	Bacteria	Firmicutes	Clostridia	Clostridia vadinBB60 group	NA	NA
ASV976	Bacteria	Bacteroidota	Bacteroidia	Bacteroidales	Tannerellaceae	Parabacteroides
ASV978	Bacteria	Firmicutes	Clostridia	Oscillospirales	Oscillospiraceae	NA
ASV980	Bacteria	Firmicutes	Bacilli	Lactobacillales	Lactobacillaceae	Limosilactobacillus
ASV981	Bacteria	Firmicutes	Clostridia	Clostridia UCG-014	NA	NA
ASV982	Bacteria	Firmicutes	Clostridia	Clostridia UCG-014	NA	NA
ASV983	Bacteria	Firmicutes	Clostridia	Lachnospirales	Lachnospiraceae	NA
ASV984	Bacteria	Cyanobacteria	Vampirivibrionia	Gastranaerophilales	NA	NA
ASV987	Bacteria	Firmicutes	Clostridia	Lachnospirales	Lachnospiraceae	Roseburia
ASV988	Bacteria	Firmicutes	Bacilli	RF39	NA	NA
ASV989	Bacteria	Bacteroidota	Bacteroidia	Bacteroidales	Rikenellaceae	Alistipes
ASV990	Bacteria	Firmicutes	Clostridia	Oscillospirales	UCG-010	NA
ASV998	Bacteria	Firmicutes	Bacilli	RF39	NA	NA
ASV1001	Bacteria	Verrucomicrobiota	Lentisphaeria	Victivallales	Victivallaceae	Victivallis
ASV1002	Bacteria	Firmicutes	Clostridia	Christensenellales	Christensenellaceae	Christensenellaceae R-7 group
ASV1003	Bacteria	Firmicutes	Clostridia	Oscillospirales	UCG-010	NA
ASV1004	Bacteria	Firmicutes	Clostridia	Monoglobales	Monoglobaceae	Monoglobus
ASV1005	Bacteria	Firmicutes	Clostridia	Lachnospirales	Lachnospiraceae	Shuttleworthia
ASV1009	Bacteria	Firmicutes	Bacilli	RF39	NA	NA
ASV1011	Bacteria	Firmicutes	Clostridia	Lachnospirales	Lachnospiraceae	Lachnospiraceae UCG-010
ASV1014	Bacteria	Firmicutes	Clostridia	Peptostreptococcales-Tissierellales	Anaerovoracaceae	Family XIII AD3011 group
ASV1015	Bacteria	Firmicutes	Clostridia	Oscillospirales	Ruminococcaceae	Ruminococcus
ASV1017	Bacteria	Firmicutes	Bacilli	RF39	NA	NA
ASV1018	Bacteria	Firmicutes	Clostridia	Peptostreptococcales-Tissierellales	Peptostreptococcaceae	Romboutsia
ASV1020	Bacteria	Firmicutes	Clostridia	Oscillospirales	Ruminococcaceae	NA
ASV1021	Bacteria	Firmicutes	Clostridia	Oscillospirales	UCG-010	NA
ASV1022	Bacteria	Firmicutes	Clostridia	Clostridia UCG-014	NA	NA
ASV1023	Bacteria	Firmicutes	Clostridia	Oscillospirales	Oscillospiraceae	UCG-005
ASV1028	Bacteria	Firmicutes	Clostridia	Peptostreptococcales-Tissierellales	Anaerovoracaceae	Family XIII AD3011 group
ASV1031	Bacteria	Firmicutes	Clostridia	Oscillospirales	Ruminococcaceae	Ruminococcus
ASV1034	Bacteria	Firmicutes	Clostridia	Clostridia vadinBB60 group	NA	NA
ASV1038	Bacteria	Firmicutes	Bacilli	RF39	NA	NA
ASV1039	Bacteria	Firmicutes	Clostridia	Oscillospirales	UCG-010	NA
ASV1044	Bacteria	Firmicutes	Bacilli	RF39	NA	NA
ASV1048	Bacteria	Firmicutes	Clostridia	Oscillospirales	Ruminococcaceae	NA
ASV1049	Bacteria	Firmicutes	Bacilli	Erysipelotrichales	Erysipelotrichaceae	Solobacterium
ASV1050	Bacteria	Proteobacteria	Gammaproteobacteria	Enterobacterales	Succinivibrionaceae	Succinivibrio
ASV1055	Bacteria	Firmicutes	Clostridia	Clostridia UCG-014	NA	NA
ASV1066	Bacteria	Firmicutes	Clostridia	Oscillospirales	UCG-010	NA
ASV1070	Bacteria	Firmicutes	Clostridia	Oscillospirales	UCG-010	NA
ASV1071	Bacteria	Firmicutes	Bacilli	RF39	NA	NA
ASV1079	Bacteria	Firmicutes	Clostridia	Christensenellales	Christensenellaceae	Christensenellaceae R-7 group
ASV1082	Bacteria	Firmicutes	Bacilli	Lactobacillales	Lactobacillaceae	Lactobacillus
ASV1083	Bacteria	Firmicutes	Clostridia	Peptococcales	Peptococcaceae	Peptococcus
ASV1085	Bacteria	Cyanobacteria	Vampirivibrionia	Gastranaerophilales	NA	NA
ASV1087	Bacteria	Firmicutes	Clostridia	Oscillospirales	Butyricicoccaceae	UCG-008
ASV1088	Bacteria	Firmicutes	Clostridia	Lachnospirales	Lachnospiraceae	Coprococcus
ASV1089	Bacteria	Firmicutes	Clostridia	Clostridia UCG-014	NA	NA
ASV1091	Bacteria	Firmicutes	Clostridia	NA	NA	NA
ASV1097	Bacteria	Firmicutes	Clostridia	Oscillospirales	UCG-010	NA
ASV1101	Bacteria	Fusobacteriota	Fusobacteriia	Fusobacteriales	Fusobacteriaceae	Cetobacterium
ASV1114	Bacteria	Cyanobacteria	Vampirivibrionia	Gastranaerophilales	NA	NA
ASV1115	Bacteria	Firmicutes	Clostridia	Oscillospirales	UCG-010	NA
ASV1124	Bacteria	Firmicutes	Bacilli	RF39	NA	NA
ASV1129	Bacteria	Firmicutes	Clostridia	Christensenellales	Christensenellaceae	NA
ASV1130	Bacteria	Firmicutes	Clostridia	Clostridia vadinBB60 group	NA	NA
ASV1136	Bacteria	Firmicutes	Clostridia	Oscillospirales	UCG-010	NA
ASV1143	Bacteria	Actinobacteriota	Coriobacteriia	Coriobacteriales	Atopobiaceae	Libanicoccus
ASV1144	Bacteria	Bacteroidota	Bacteroidia	Bacteroidales	Rikenellaceae	Alistipes
ASV1147	Bacteria	Firmicutes	Bacilli	Lactobacillales	Lactobacillaceae	Lactiplantibacillus
ASV1150	Bacteria	Proteobacteria	Gammaproteobacteria	Enterobacterales	Pasteurellaceae	NA
ASV1154	Bacteria	Firmicutes	Clostridia	Oscillospirales	UCG-010	NA
ASV1158	Bacteria	Firmicutes	Bacilli	RF39	NA	NA
ASV1160	Bacteria	Firmicutes	Clostridia	Oscillospirales	Ruminococcaceae	NA
ASV1169	Bacteria	Firmicutes	Clostridia	Lachnospirales	Lachnospiraceae	Lachnospiraceae FCS020 group
ASV1176	Bacteria	Firmicutes	Bacilli	Erysipelotrichales	Erysipelatoclostridiaceae	NA
ASV1177	Bacteria	Cyanobacteria	Vampirivibrionia	Gastranaerophilales	NA	NA
ASV1179	Bacteria	Bacteroidota	Bacteroidia	Bacteroidales	Marinifilaceae	Butyricimonas
ASV1180	Bacteria	Firmicutes	Bacilli	RF39	NA	NA
ASV1181	Bacteria	Firmicutes	Clostridia	Monoglobales	Monoglobaceae	Monoglobus
ASV1182	Bacteria	Firmicutes	Clostridia	Oscillospirales	Ruminococcaceae	NA
ASV1186	Bacteria	Firmicutes	Clostridia	Oscillospirales	Ruminococcaceae	Fournierella
ASV1188	Bacteria	Firmicutes	Bacilli	RF39	NA	NA
ASV1190	Bacteria	Firmicutes	Bacilli	RF39	NA	NA
ASV1194	Bacteria	Firmicutes	Clostridia	Peptococcales	Peptococcaceae	NA
ASV1196	Bacteria	Firmicutes	Clostridia	Christensenellales	Christensenellaceae	Christensenellaceae R-7 group
ASV1201	Bacteria	Firmicutes	Bacilli	RF39	NA	NA
ASV1210	Bacteria	Actinobacteriota	Coriobacteriia	Coriobacteriales	Eggerthellaceae	Adlercreutzia
ASV1213	Bacteria	Firmicutes	Bacilli	RF39	NA	NA
ASV1219	Bacteria	Firmicutes	Clostridia	Oscillospirales	UCG-010	NA
ASV1224	Bacteria	Firmicutes	Bacilli	Erysipelotrichales	Erysipelatoclostridiaceae	Erysipelatoclostridium
ASV1226	Bacteria	Firmicutes	Bacilli	RF39	NA	NA
ASV1229	Bacteria	Verrucomicrobiota	Lentisphaeria	Victivallales	vadinBE97	NA
ASV1241	Bacteria	Firmicutes	Clostridia	Oscillospirales	Oscillospiraceae	Colidextribacter
ASV1244	Bacteria	Firmicutes	Clostridia	Oscillospirales	UCG-010	NA
ASV1245	Bacteria	Firmicutes	Clostridia	Clostridia UCG-014	NA	NA
ASV1247	Bacteria	Firmicutes	Clostridia	Monoglobales	Monoglobaceae	Monoglobus
ASV1253	Bacteria	Firmicutes	Clostridia	Lachnospirales	Lachnospiraceae	Lachnospiraceae NK4B4 group
ASV1254	Bacteria	Firmicutes	Clostridia	Lachnospirales	Lachnospiraceae	NA
ASV1261	Bacteria	Firmicutes	Bacilli	Lactobacillales	Lactobacillaceae	Leuconostoc
ASV1262	Bacteria	Firmicutes	Clostridia	Oscillospirales	UCG-010	NA
ASV1265	Bacteria	Firmicutes	Clostridia	Lachnospirales	Lachnospiraceae	Roseburia
ASV1280	Bacteria	Firmicutes	Clostridia	Clostridia UCG-014	NA	NA
ASV1281	Bacteria	Firmicutes	Clostridia	Clostridia vadinBB60 group	NA	NA
ASV1285	Bacteria	Cyanobacteria	Vampirivibrionia	Gastranaerophilales	NA	NA
ASV1291	Bacteria	Bacteroidota	Bacteroidia	Bacteroidales	Prevotellaceae	Paraprevotella
ASV1293	Bacteria	Firmicutes	Clostridia	Oscillospirales	Ruminococcaceae	Pygmaiobacter
ASV1297	Bacteria	Actinobacteriota	Coriobacteriia	Coriobacteriales	Atopobiaceae	Coriobacteriaceae UCG-003
ASV1298	Bacteria	Firmicutes	Clostridia	Oscillospirales	Oscillospiraceae	UCG-005
ASV1300	Bacteria	Cyanobacteria	Vampirivibrionia	Gastranaerophilales	NA	NA
ASV1302	Bacteria	Firmicutes	Clostridia	Lachnospirales	Lachnospiraceae	[Eubacterium] xylanophilum group
ASV1306	Bacteria	Firmicutes	Bacilli	RF39	NA	NA
ASV1314	Bacteria	Firmicutes	Clostridia	Oscillospirales	Butyricicoccaceae	UCG-009
ASV1315	Bacteria	Firmicutes	Clostridia	Lachnospirales	Lachnospiraceae	Roseburia
ASV1316	Bacteria	Desulfobacterota	Desulfovibrionia	Desulfovibrionales	Desulfovibrionaceae	NA
ASV1318	Bacteria	Bacteroidota	Bacteroidia	Bacteroidales	Marinifilaceae	Butyricimonas
ASV1319	Bacteria	Firmicutes	Bacilli	RF39	NA	NA
ASV1320	Bacteria	Fusobacteriota	Fusobacteriia	Fusobacteriales	Fusobacteriaceae	Fusobacterium
ASV1325	Bacteria	Firmicutes	Clostridia	Lachnospirales	Lachnospiraceae	NA
ASV1334	Bacteria	Bacteroidota	Bacteroidia	Bacteroidales	Prevotellaceae	Paraprevotella
ASV1342	Bacteria	Firmicutes	Bacilli	Erysipelotrichales	Erysipelatoclostridiaceae	UCG-004
ASV1349	Bacteria	Firmicutes	Clostridia	Peptococcales	Peptococcaceae	NA
ASV1351	Bacteria	Firmicutes	Clostridia	Oscillospirales	Ruminococcaceae	[Eubacterium] siraeum group
ASV1353	Bacteria	Cyanobacteria	Vampirivibrionia	Gastranaerophilales	NA	NA
ASV1366	Bacteria	Firmicutes	Clostridia	Oscillospirales	Ruminococcaceae	NA
ASV1367	Bacteria	Firmicutes	Clostridia	Oscillospirales	Oscillospiraceae	NK4A214 group
ASV1378	Bacteria	Firmicutes	Clostridia	Clostridia vadinBB60 group	NA	NA
ASV1380	Bacteria	Firmicutes	Clostridia	Peptostreptococcales-Tissierellales	Family XI	Anaerococcus
ASV1389	Bacteria	Firmicutes	Clostridia	Peptostreptococcales-Tissierellales	Anaerovoracaceae	Family XIII AD3011 group
ASV1399	Bacteria	Firmicutes	Clostridia	Oscillospirales	UCG-010	NA
ASV1400	Bacteria	Firmicutes	Clostridia	NA	NA	NA
ASV1401	Bacteria	Firmicutes	Clostridia	Lachnospirales	Lachnospiraceae	[Eubacterium] xylanophilum group
ASV1402	Bacteria	Firmicutes	Bacilli	RF39	NA	NA
ASV1403	Bacteria	Firmicutes	Clostridia	Oscillospirales	Ruminococcaceae	NA
ASV1405	Bacteria	Bacteroidota	Bacteroidia	Bacteroidales	Porphyromonadaceae	Porphyromonas
ASV1408	Bacteria	Firmicutes	Bacilli	RF39	NA	NA
ASV1415	Bacteria	Firmicutes	Clostridia	Oscillospirales	Ruminococcaceae	NA
ASV1419	Bacteria	Firmicutes	Clostridia	Oscillospirales	UCG-010	NA
ASV1421	Bacteria	Fusobacteriota	Fusobacteriia	Fusobacteriales	Fusobacteriaceae	Cetobacterium
ASV1425	Bacteria	Bacteroidota	Bacteroidia	Bacteroidales	Rikenellaceae	Rikenellaceae RC9 gut group
ASV1432	Bacteria	Firmicutes	Clostridia	Peptostreptococcales-Tissierellales	Anaerovoracaceae	Family XIII UCG-001
ASV1435	Bacteria	Actinobacteriota	Coriobacteriia	Coriobacteriales	Atopobiaceae	Olsenella
ASV1437	Bacteria	Firmicutes	Clostridia	Lachnospirales	Lachnospiraceae	Roseburia
ASV1438	Bacteria	Firmicutes	Clostridia	Christensenellales	Christensenellaceae	Christensenellaceae R-7 group
ASV1439	Bacteria	Firmicutes	Clostridia	Oscillospirales	Ruminococcaceae	Angelakisella
ASV1446	Bacteria	Firmicutes	Bacilli	RF39	NA	NA
ASV1451	Bacteria	Firmicutes	Clostridia	NA	NA	NA
ASV1452	Bacteria	Firmicutes	Bacilli	Erysipelotrichales	Erysipelotrichaceae	Holdemania
ASV1454	Bacteria	Firmicutes	Clostridia	Monoglobales	Monoglobaceae	Monoglobus
ASV1455	Bacteria	Firmicutes	Bacilli	RF39	NA	NA
ASV1457	Bacteria	Actinobacteriota	Actinobacteria	Actinomycetales	Actinomycetaceae	Actinomyces
ASV1460	Bacteria	Firmicutes	Bacilli	RF39	NA	NA
ASV1465	Bacteria	Bacteroidota	Bacteroidia	Bacteroidales	Bacteroidaceae	Bacteroides
ASV1467	Bacteria	Firmicutes	Clostridia	Oscillospirales	Ruminococcaceae	Anaerotruncus
ASV1488	Bacteria	Firmicutes	Clostridia	Lachnospirales	Lachnospiraceae	Cellulosilyticum
ASV1491	Bacteria	Firmicutes	Clostridia	Oscillospirales	Oscillospiraceae	UCG-005
ASV1500	Bacteria	Proteobacteria	Alphaproteobacteria	Rhodospirillales	NA	NA
ASV1503	Bacteria	Bacteroidota	Bacteroidia	Bacteroidales	Marinifilaceae	Butyricimonas
ASV1508	Bacteria	Firmicutes	Clostridia	Lachnospirales	Lachnospiraceae	Lachnospiraceae UCG-010
ASV1510	Bacteria	Firmicutes	Clostridia	Oscillospirales	Oscillospiraceae	UCG-005
ASV1511	Bacteria	Firmicutes	Clostridia	Clostridia vadinBB60 group	NA	NA
ASV1523	Bacteria	Firmicutes	Clostridia	Oscillospirales	Oscillospiraceae	NA
ASV1526	Bacteria	Firmicutes	Clostridia	Clostridia vadinBB60 group	NA	NA
ASV1529	Bacteria	Firmicutes	Clostridia	Peptostreptococcales-Tissierellales	Anaerovoracaceae	Family XIII AD3011 group
ASV1530	Bacteria	Firmicutes	Clostridia	Oscillospirales	Butyricicoccaceae	UCG-009
ASV1535	Bacteria	Firmicutes	Clostridia	Oscillospirales	Oscillospiraceae	Oscillibacter
ASV1536	Bacteria	Firmicutes	Clostridia	Lachnospirales	Lachnospiraceae	Oribacterium
ASV1547	Bacteria	Cyanobacteria	Vampirivibrionia	Gastranaerophilales	NA	NA
ASV1562	Bacteria	Proteobacteria	Gammaproteobacteria	Burkholderiales	Sutterellaceae	Sutterella
ASV1563	Bacteria	Firmicutes	Clostridia	NA	NA	NA
ASV1565	Bacteria	Firmicutes	Clostridia	Clostridia vadinBB60 group	NA	NA
ASV1568	Bacteria	Bacteroidota	Bacteroidia	Bacteroidales	NA	NA
ASV1570	Bacteria	Firmicutes	Clostridia	Monoglobales	Monoglobaceae	Monoglobus
ASV1578	Bacteria	Firmicutes	Bacilli	RF39	NA	NA
ASV1591	Bacteria	Proteobacteria	Gammaproteobacteria	Burkholderiales	Burkholderiaceae	Burkholderia-Caballeronia-Paraburkholderia
ASV1600	Bacteria	Firmicutes	Clostridia	Oscillospirales	UCG-010	NA
ASV1603	Bacteria	Bacteroidota	Bacteroidia	Bacteroidales	Rikenellaceae	Rikenellaceae RC9 gut group
ASV1604	Bacteria	Firmicutes	Bacilli	Erysipelotrichales	Erysipelatoclostridiaceae	UCG-004
ASV1605	Bacteria	Actinobacteriota	Coriobacteriia	Coriobacteriales	Atopobiaceae	Atopobium
ASV1617	Bacteria	Firmicutes	Clostridia	Oscillospirales	Ruminococcaceae	NA
ASV1628	Bacteria	Verrucomicrobiota	Lentisphaeria	Victivallales	Victivallaceae	Victivallis
ASV1630	Bacteria	Proteobacteria	Gammaproteobacteria	Enterobacterales	Pasteurellaceae	Mannheimia
ASV1640	Bacteria	Firmicutes	Clostridia	Oscillospirales	Butyricicoccaceae	UCG-009
ASV1652	Bacteria	Firmicutes	Clostridia	Clostridia vadinBB60 group	NA	NA
ASV1655	Bacteria	Cyanobacteria	Vampirivibrionia	Gastranaerophilales	NA	NA
ASV1664	Bacteria	Firmicutes	Clostridia	Monoglobales	Monoglobaceae	Monoglobus
ASV1672	Bacteria	Bacteroidota	Bacteroidia	Bacteroidales	NA	NA
ASV1674	Bacteria	Firmicutes	Clostridia	Monoglobales	Monoglobaceae	Monoglobus
ASV1675	Bacteria	Firmicutes	Clostridia	NA	NA	NA
ASV1682	Bacteria	Proteobacteria	Gammaproteobacteria	Pseudomonadales	Moraxellaceae	Acinetobacter
ASV1688	Bacteria	Firmicutes	Clostridia	Lachnospirales	Lachnospiraceae	Oribacterium
ASV1692	Bacteria	Actinobacteriota	Actinobacteria	Actinomycetales	Actinomycetaceae	Actinomyces
ASV1700	Bacteria	Firmicutes	Clostridia	Clostridia vadinBB60 group	NA	NA
ASV1701	Bacteria	Firmicutes	Clostridia	Oscillospirales	Oscillospiraceae	UCG-003
ASV1711	Bacteria	Actinobacteriota	Coriobacteriia	Coriobacteriales	Eggerthellaceae	Gordonibacter
ASV1713	Bacteria	Firmicutes	NA	NA	NA	NA
ASV1719	Bacteria	Firmicutes	Clostridia	Oscillospirales	UCG-010	NA
ASV1724	Bacteria	Firmicutes	Clostridia	Oscillospirales	Ruminococcaceae	NA
ASV1763	Bacteria	Firmicutes	Clostridia	Oscillospirales	Ruminococcaceae	NA
ASV1775	Bacteria	Firmicutes	Bacilli	RF39	NA	NA
ASV1779	Bacteria	Cyanobacteria	Vampirivibrionia	Gastranaerophilales	NA	NA
ASV1796	Bacteria	Cyanobacteria	Vampirivibrionia	Gastranaerophilales	NA	NA
ASV1845	Bacteria	Firmicutes	Bacilli	Erysipelotrichales	Erysipelatoclostridiaceae	NA
ASV1858	Bacteria	Firmicutes	Clostridia	Oscillospirales	UCG-010	NA
ASV1911	Bacteria	Firmicutes	Clostridia	Oscillospirales	Ruminococcaceae	NA
ASV1950	Bacteria	Bacteroidota	Bacteroidia	Bacteroidales	Prevotellaceae	NA
ASV1969	Bacteria	Verrucomicrobiota	Verrucomicrobiae	Opitutales	Puniceicoccaceae	NA
